# Supplementary material for: Prostate tumor–mediated IFNG signaling primes myeloid cells in bone premetastatic niche for immunosuppressive IL-10 signaling
Source: J Clin Invest. 2025 Aug 28;135(21):e196347. doi: 10.1172/JCI196347 (PMC12578376; doi:10.1172/JCI196347)
Supplement: Supplemental data sets 1-3 [file jci-135-196347-s052.xlsx]

## Sheet: Data S1
gene	p_val	avg_log2FC	pct.1	pct.2	p_val_adj	cluster
IL7R	0	2.76865	0.729	0.144	0	T cells
CD3D	0	1.66274	0.755	0.207	0	T cells
LTB	0	2.14097	0.8	0.255	0	T cells
IL32	0	1.15568	0.79	0.281	0	T cells
CD3E	0	1.82533	0.651	0.172	0	T cells
HLA-DRA	0	-4.77247	0.105	0.579	0	T cells
PRKCQ-AS1	0	3.58234	0.47	0.058	0	T cells
HLA-DRB1	0	-3.50798	0.1	0.509	0	T cells
TYROBP	0	-4.67088	0.076	0.48	0	T cells
CD74	0	-3.42129	0.329	0.732	0	T cells
CST3	0	-5.81229	0.035	0.421	0	T cells
HLA-DPB1	0	-3.12948	0.168	0.54	0	T cells
CD3G	0	1.77599	0.496	0.131	0	T cells
CD2	0	1.17596	0.55	0.208	0	T cells
FCER1G	0	-4.36831	0.049	0.389	0	T cells
GSTP1	0	-2.1259	0.248	0.581	0	T cells
HLA-DPA1	0	-3.18434	0.115	0.446	0	T cells
GPX1	0	-2.78683	0.263	0.593	0	T cells
PIK3IP1	0	1.95907	0.471	0.143	0	T cells
NOSIP	0	1.99236	0.513	0.191	0	T cells
ZEB2	0	-3.19015	0.043	0.351	0	T cells
EVL	0	1.05375	0.596	0.294	0	T cells
TMEM66	0	1.22174	0.84	0.544	0	T cells
LGALS1	0	-2.95175	0.242	0.535	0	T cells
ACAP1	0	1.04569	0.594	0.302	0	T cells
LCK	0	1.34079	0.457	0.166	0	T cells
LDHB	0	1.09282	0.742	0.452	0	T cells
CD7	0	0.760181	0.494	0.205	0	T cells
PTPRCAP	0	0.410876	0.763	0.476	0	T cells
LYZ	0	-6.23584	0.109	0.395	0	T cells
GRN	0	-4.11986	0.035	0.319	0	T cells
CD52	0	0.620922	0.935	0.654	0	T cells
CD27	0	1.72338	0.385	0.105	0	T cells
MNDA	0	-5.88685	0.017	0.297	0	T cells
TCF7	0	2.36922	0.358	0.08	0	T cells
PSAP	0	-2.72912	0.141	0.415	0	T cells
CSTA	0	-6.34893	0.009	0.281	0	T cells
TRAT1	0	2.69852	0.326	0.056	0	T cells
CD48	0	0.837569	0.707	0.44	0	T cells
CCR7	0	2.83053	0.315	0.05	0	T cells
LST1	0	-3.37405	0.105	0.369	0	T cells
VCAN	0	-6.07739	0.014	0.274	0	T cells
HLA-DMA	0	-3.17501	0.049	0.308	0	T cells
CD63	0	-2.14054	0.188	0.446	0	T cells
LINC00861	0	1.48196	0.398	0.141	0	T cells
TRAF3IP3	0	0.977097	0.542	0.286	0	T cells
TKT	0	-2.30191	0.179	0.435	0	T cells
LAT	0	1.62431	0.381	0.125	0	T cells
PYCARD	0	-2.10683	0.148	0.404	0	T cells
AIF1	0	-3.12331	0.131	0.38	0	T cells
NPC2	0	-2.17683	0.177	0.426	0	T cells
S100A8	0	-5.59227	0.163	0.412	0	T cells
S100A9	0	-5.36422	0.208	0.456	0	T cells
AP2S1	0	-1.69581	0.181	0.426	0	T cells
LEPROTL1	0	1.49848	0.422	0.178	0	T cells
MAL	0	4.35887	0.256	0.014	0	T cells
HLA-DQB1	0	-2.979	0.068	0.31	0	T cells
FCN1	0	-5.86867	0.014	0.254	0	T cells
RORA	0	1.5078	0.371	0.137	0	T cells
CTSS	0	-2.60177	0.185	0.418	0	T cells
SPOCK2	0	2.06854	0.31	0.078	0	T cells
S100A12	0	-6.01216	0.026	0.256	0	T cells
LBH	0	1.02636	0.444	0.215	0	T cells
APLP2	0	-2.86427	0.051	0.279	0	T cells
H2AFY	0	-1.87257	0.146	0.374	0	T cells
HLA-DRB5	0	-3.62695	0.036	0.263	0	T cells
LEF1	0	2.80449	0.263	0.042	0	T cells
ATP6V0B	0	-1.66317	0.164	0.383	0	T cells
MEF2C	0	-6.13773	0.004	0.223	0	T cells
CAMK4	0	2.70957	0.26	0.043	0	T cells
ANXA2	0	-1.82905	0.181	0.397	0	T cells
BLVRB	0	-3.47475	0.043	0.258	0	T cells
TALDO1	0	-1.73849	0.152	0.367	0	T cells
RARRES3	0	0.653821	0.49	0.275	0	T cells
PPP1R2	0	1.07773	0.467	0.254	0	T cells
CLIC1	0	-0.884561	0.452	0.665	0	T cells
BIRC3	0	0.861178	0.418	0.205	0	T cells
GLUL	0	-2.35475	0.082	0.295	0	T cells
SNX3	0	-1.22649	0.257	0.469	0	T cells
POMP	0	-1.2153	0.246	0.457	0	T cells
CTSD	0	-2.224	0.13	0.34	0	T cells
CYBB	0	-5.76155	0.006	0.216	0	T cells
FLT3LG	0	2.65133	0.253	0.045	0	T cells
MS4A6A	0	-4.72567	0.014	0.222	0	T cells
ETS1	0	1.1668	0.375	0.167	0	T cells
FGR	0	-3.89151	0.019	0.225	0	T cells
FCGRT	0	-2.69792	0.063	0.269	0	T cells
STK4	0	0.828391	0.553	0.348	0	T cells
CYBA	0	-1.35065	0.537	0.742	0	T cells
GIMAP7	0	0.765218	0.457	0.254	0	T cells
BCL11B	0	2.23987	0.259	0.057	0	T cells
2025-03-01	0	-5.8936	0.005	0.207	0	T cells
C12orf57	0	0.787036	0.507	0.306	0	T cells
PLEK	0	-2.86458	0.042	0.243	0	T cells
SERPINB1	0	-1.81274	0.17	0.371	0	T cells
RNASE6	0	-4.45156	0.014	0.215	0	T cells
OXNAD1	0	2.25657	0.258	0.058	0	T cells
FYB	0	0.718843	0.513	0.314	0	T cells
GNG5	0	-1.11598	0.277	0.476	0	T cells
PTPRC	0	0.382067	0.785	0.587	0	T cells
SAT1	0	-2.21863	0.326	0.524	0	T cells
ARHGAP15	0	1.16869	0.378	0.184	0	T cells
CYTIP	0	0.955231	0.421	0.227	0	T cells
RHOA	0	-0.956783	0.384	0.578	0	T cells
ARPC3	0	-1.04062	0.524	0.718	0	T cells
RPSAP58	0	0.819844	0.721	0.527	0	T cells
SLFN5	0	1.17612	0.337	0.146	0	T cells
HLA-DQA1	0	-3.96212	0.027	0.218	0	T cells
CD40LG	0	3.68045	0.208	0.017	0	T cells
STXBP2	0	-2.81096	0.077	0.268	0	T cells
RHOH	0	1.21657	0.349	0.159	0	T cells
CLTA	0	-1.17541	0.205	0.391	0	T cells
HLA-DMB	0	-3.94098	0.018	0.204	0	T cells
STX7	0	-2.45496	0.055	0.241	0	T cells
HSBP1	0	-1.66981	0.11	0.296	0	T cells
TSPO	0	-1.67431	0.364	0.549	0	T cells
SOX4	0	-4.93055	0.008	0.193	0	T cells
INPP4B	0	2.21457	0.238	0.054	0	T cells
SEC11A	0	-1.13517	0.236	0.419	0	T cells
CD69	0	1.23614	0.361	0.18	0	T cells
FKBP1A	0	-1.15455	0.281	0.462	0	T cells
HSPA8	0	0.598696	0.69	0.509	0	T cells
NKG7	0	-1.81178	0.219	0.399	0	T cells
CD36	0	-5.21982	0.008	0.188	0	T cells
GIMAP4	0	0.641723	0.459	0.279	0	T cells
CFD	0	-3.82711	0.027	0.207	0	T cells
GCA	0	-2.96994	0.042	0.221	0	T cells
LY86	0	-5.31808	0.006	0.185	0	T cells
KCTD12	0	-5.20876	0.008	0.187	0	T cells
SLC25A5	0	-1.05139	0.343	0.52	0	T cells
RP11-1143G9.4	0	-3.92657	0.059	0.236	0	T cells
AES	0	0.867226	0.405	0.229	0	T cells
DBI	0	-1.05616	0.312	0.488	0	T cells
TXN	0	-1.19007	0.25	0.426	0	T cells
TIMM13	0	-1.47461	0.14	0.316	0	T cells
SKAP2	0	-2.64812	0.037	0.212	0	T cells
LDLRAP1	0	2.37674	0.221	0.047	0	T cells
LAT2	0	-3.73801	0.017	0.19	0	T cells
FGL2	0	-4.20603	0.016	0.188	0	T cells
BLOC1S1	0	-0.98376	0.283	0.454	0	T cells
TUBA4A	0	1.16789	0.352	0.181	0	T cells
RGS10	0	0.744724	0.406	0.236	0	T cells
RNF130	0	-3.43096	0.022	0.192	0	T cells
EIF4EBP1	0	-2.80718	0.035	0.205	0	T cells
ISG20	0	0.407322	0.501	0.331	0	T cells
NUP214	0	-2.5871	0.053	0.222	0	T cells
COX8A	0	-0.895001	0.44	0.609	0	T cells
MGST1	0	-5.89565	0.004	0.173	0	T cells
YBX1	0	-1.22995	0.216	0.384	0	T cells
AP1S2	0	-2.03169	0.088	0.256	0	T cells
IFITM3	0	-3.73913	0.055	0.223	0	T cells
CD79A	0	-4.76323	0.018	0.186	0	T cells
UQCRQ	0	-1.00192	0.338	0.506	0	T cells
NDUFB7	0	-0.89526	0.301	0.468	0	T cells
TRABD2A	0	3.17979	0.189	0.023	0	T cells
CNPY3	0	-1.42021	0.134	0.3	0	T cells
IGLL5	0	-7.05042	0.114	0.279	0	T cells
KIAA1551	0	0.733223	0.429	0.264	0	T cells
ITK	0	2.03564	0.22	0.056	0	T cells
SYK	0	-4.90728	0.007	0.171	0	T cells
SYNE2	0	0.841621	0.34	0.177	0	T cells
MTPN	0	-1.32259	0.144	0.307	0	T cells
MIS18BP1	0	-1.62731	0.1	0.263	0	T cells
CAPG	0	-2.68078	0.043	0.206	0	T cells
ATOX1	0	-1.81793	0.084	0.247	0	T cells
DYNLL1	0	-0.912045	0.314	0.477	0	T cells
SRGN	0	-1.29848	0.489	0.651	0	T cells
DUSP1	0	-2.23756	0.098	0.26	0	T cells
IL2RG	0	0.768513	0.367	0.205	0	T cells
GIMAP5	0	1.24724	0.282	0.12	0	T cells
PGLS	0	-1.1656	0.189	0.351	0	T cells
CALM2	0	-0.912657	0.527	0.689	0	T cells
PIK3R1	0	1.22703	0.34	0.179	0	T cells
TNFRSF25	0	2.96901	0.187	0.026	0	T cells
COX5A	0	-0.978344	0.236	0.396	0	T cells
TCEB2	0	-0.812952	0.512	0.672	0	T cells
CSF3R	0	-4.75223	0.009	0.169	0	T cells
CFP	0	-3.28012	0.032	0.192	0	T cells
LAMTOR1	0	-0.955014	0.24	0.399	0	T cells
TIMM8B	0	-1.33079	0.133	0.292	0	T cells
CD68	0	-4.34394	0.015	0.174	0	T cells
SH3BGRL	0	-0.895993	0.29	0.448	0	T cells
ASAH1	0	-1.85381	0.088	0.246	0	T cells
PRDX5	0	-0.957336	0.247	0.404	0	T cells
C14orf2	0	-0.90937	0.514	0.671	0	T cells
TPI1	0	-0.889796	0.329	0.486	0	T cells
NDUFS6	0	-0.960964	0.231	0.387	0	T cells
PRELID1	0	-1.23821	0.166	0.322	0	T cells
YBX3	0	-3.90663	0.013	0.169	0	T cells
CTSH	0	-2.63567	0.04	0.196	0	T cells
YWHAE	0	-1.15004	0.164	0.32	0	T cells
VAMP8	0	-0.992144	0.399	0.554	0	T cells
LAMTOR2	0	-1.25948	0.141	0.296	0	T cells
AGTRAP	0	-2.0871	0.064	0.218	0	T cells
LYST	0	-1.60406	0.089	0.243	0	T cells
PSMB3	0	-1.05365	0.204	0.358	0	T cells
ACTR2	0	-0.968739	0.24	0.393	0	T cells
SIT1	0	1.2306	0.26	0.107	0	T cells
PPP2R5C	0	0.632931	0.44	0.287	0	T cells
LSMD1	0	-1.13025	0.189	0.342	0	T cells
DGKA	0	1.94991	0.212	0.059	0	T cells
BIN2	0	0.511633	0.422	0.269	0	T cells
SERPINA1	0	-5.88158	0.005	0.157	0	T cells
ANKRD12	0	0.649602	0.477	0.325	0	T cells
TXNIP	0	0.277581	0.886	0.735	0	T cells
DDAH2	0	-2.26901	0.047	0.198	0	T cells
CHD9	0	-1.32179	0.122	0.273	0	T cells
STMN1	0	-2.1527	0.136	0.287	0	T cells
GCC2	0	0.753535	0.389	0.239	0	T cells
ATM	0	0.584828	0.439	0.289	0	T cells
CD79B	0	-3.6795	0.079	0.229	0	T cells
CTSB	0	-2.21255	0.101	0.251	0	T cells
C7orf73	0	-0.992409	0.195	0.345	0	T cells
C6orf48	0	0.524859	0.647	0.498	0	T cells
FXYD5	0	0.504049	0.747	0.598	0	T cells
GAPT	0	-6.27095	0.002	0.151	0	T cells
MZB1	0	-4.68819	0.025	0.174	0	T cells
TCF4	0	-5.38428	0.006	0.155	0	T cells
BIN1	0	1.08343	0.284	0.135	0	T cells
ARL4C	0	0.843856	0.306	0.159	0	T cells
PSMA4	0	-1.05536	0.184	0.33	0	T cells
CALR	0	-1.23589	0.238	0.384	0	T cells
OCIAD2	0	1.02196	0.304	0.158	0	T cells
CD14	0	-5.54122	0.006	0.152	0	T cells
CCL4	0	0.862205	0.16	0.306	0	T cells
ATP5B	0	-0.975205	0.22	0.365	0	T cells
ANAPC11	0	-0.943208	0.214	0.359	0	T cells
COTL1	0	-1.72016	0.11	0.254	0	T cells
CANX	0	-1.14313	0.152	0.296	0	T cells
SH3YL1	0	1.9265	0.202	0.059	0	T cells
TMEM167A	0	-1.33077	0.129	0.272	0	T cells
IFITM1	0	1.09774	0.248	0.105	0	T cells
ZNF90	0	0.698615	0.493	0.35	0	T cells
CD247	0	0.42709	0.297	0.154	0	T cells
ATP5I	0	-0.816566	0.296	0.438	0	T cells
NCF2	0	-5.11065	0.006	0.148	0	T cells
LAPTM4A	0	-1.44396	0.131	0.272	0	T cells
NOP10	0	-0.814758	0.316	0.457	0	T cells
COMT	0	-1.60593	0.083	0.224	0	T cells
PRDX1	0	-1.17477	0.23	0.371	0	T cells
IRAK3	0	-5.25824	0.005	0.146	0	T cells
ENO1	0	-0.977523	0.328	0.468	0	T cells
MPEG1	0	-5.74643	0.004	0.144	0	T cells
CLEC12A	0	-5.79569	0.004	0.144	0	T cells
SLC38A1	0	0.675858	0.356	0.216	0	T cells
SCAND1	0	-0.880931	0.221	0.361	0	T cells
MTDH	0	-0.852985	0.243	0.382	0	T cells
AQP3	0	2.6887	0.165	0.026	0	T cells
GLIPR1	0	-0.964942	0.175	0.314	0	T cells
2025-09-01	0	0.864446	0.312	0.173	0	T cells
STMN3	0	1.58011	0.214	0.075	0	T cells
PDIA6	0	-1.20981	0.16	0.299	0	T cells
ATP5J2	0	-0.780081	0.329	0.467	0	T cells
FOS	0	-1.1524	0.31	0.448	0	T cells
CCDC88A	0	-2.9905	0.023	0.16	0	T cells
UBE2J1	0	-2.06331	0.057	0.194	0	T cells
SET	0	-0.848526	0.242	0.379	0	T cells
HCK	0	-5.80541	0.003	0.14	0	T cells
ANXA2R	0	1.29212	0.235	0.098	0	T cells
VDAC1	0	-1.30143	0.151	0.288	0	T cells
SLC11A1	0	-3.52661	0.02	0.156	0	T cells
CD164	0	-1.03302	0.243	0.379	0	T cells
PTPRE	0	-1.80067	0.072	0.208	0	T cells
WDR83OS	0	-0.799303	0.252	0.388	0	T cells
CD302	0	-5.18913	0.005	0.141	0	T cells
RBP7	0	-6.08917	0.004	0.139	0	T cells
ATP6V1F	0	-0.893514	0.259	0.394	0	T cells
GDI2	0	-0.854221	0.236	0.371	0	T cells
ATP5C1	0	-0.975457	0.189	0.324	0	T cells
TC2N	0	1.54014	0.204	0.069	0	T cells
RPL17	0	0.617032	0.82	0.685	0	T cells
RGS2	0	-1.50596	0.116	0.25	0	T cells
RTN4	0	-1.4549	0.094	0.228	0	T cells
COX5B	0	-0.667459	0.498	0.632	0	T cells
STK17B	0	0.666495	0.433	0.299	0	T cells
GPR171	0	2.03002	0.183	0.049	0	T cells
ANXA5	0	-1.37558	0.122	0.256	0	T cells
CAT	0	-1.91736	0.059	0.193	0	T cells
CD163	0	-5.931	0.004	0.138	0	T cells
WSB1	0	-0.928549	0.198	0.332	0	T cells
PCSK7	0	0.628748	0.375	0.242	0	T cells
CLEC7A	0	-5.47755	0.005	0.138	0	T cells
LGALS9	0	-2.5409	0.032	0.165	0	T cells
LAMTOR4	0	-0.780242	0.43	0.562	0	T cells
POLR2L	0	-0.738386	0.407	0.539	0	T cells
AC006129.2	0	0.943464	0.273	0.141	0	T cells
SOD2	0	-2.45782	0.091	0.223	0	T cells
TNFSF13B	0	-2.6606	0.031	0.163	0	T cells
PSMA7	0	-0.672799	0.397	0.529	0	T cells
COPE	0	-0.762444	0.273	0.405	0	T cells
RBX1	0	-0.697501	0.321	0.453	0	T cells
ODF2L	0	0.941106	0.301	0.169	0	T cells
HMGN3	0	-0.794247	0.253	0.384	0	T cells
IFNGR1	0	-1.43172	0.09	0.221	0	T cells
TSC22D3	0	0.599291	0.669	0.538	0	T cells
KLRB1	0	1.21221	0.32	0.189	0	T cells
VPREB3	0	-6.13109	0.006	0.137	0	T cells
METTL7A	0	-3.75177	0.011	0.142	0	T cells
ATP5G3	0	-0.70846	0.35	0.48	0	T cells
GIMAP1	0	0.820946	0.302	0.172	0	T cells
SEC61B	0	-0.771654	0.401	0.531	0	T cells
EIF4A1	0	-0.727362	0.495	0.625	0	T cells
PGD	0	-2.90329	0.025	0.154	0	T cells
GNAI2	0	-1.23385	0.131	0.26	0	T cells
FAM96A	0	-1.32774	0.099	0.228	0	T cells
TSHZ2	0	2.67537	0.153	0.024	0	T cells
ENY2	0	-0.825283	0.212	0.34	0	T cells
RTN3	0	-1.54107	0.079	0.207	0	T cells
CORO1B	0	1.19819	0.259	0.131	0	T cells
CYLD	0	1.09138	0.259	0.131	0	T cells
MYO1F	0	-0.93804	0.205	0.332	0	T cells
RAB13	0	-5.28009	0.005	0.132	0	T cells
GNLY	0	-2.51252	0.099	0.226	0	T cells
OSTC	0	-0.828094	0.239	0.366	0	T cells
MGST2	0	-3.28229	0.016	0.143	0	T cells
TIMP1	0	-2.3667	0.175	0.302	0	T cells
EIF3E	0	0.394521	0.835	0.708	0	T cells
MRPL23	0	-0.977282	0.173	0.3	0	T cells
GSTO1	0	-1.03327	0.164	0.291	0	T cells
PLAC8	0	-1.34293	0.285	0.411	0	T cells
DUSP6	0	-3.08596	0.024	0.15	0	T cells
SKAP1	0	1.02814	0.234	0.108	0	T cells
C20orf27	0	-1.71839	0.073	0.199	0	T cells
TIPIN	0	0.876256	0.34	0.215	0	T cells
PLBD1	0	-6.14821	0.003	0.128	0	T cells
CD96	0	1.37958	0.2	0.076	0	T cells
TXK	0	1.23877	0.194	0.07	0	T cells
FABP5	0	-2.1332	0.062	0.186	0	T cells
PRDX3	0	-1.352	0.094	0.218	0	T cells
GZMB	0	-2.41691	0.06	0.184	0	T cells
SLIRP	0	-1.00509	0.174	0.298	0	T cells
CAPZA2	0	-0.957695	0.166	0.29	0	T cells
P4HB	0	-1.07382	0.159	0.283	0	T cells
ZFAND5	0	-1.82135	0.076	0.199	0	T cells
RCAN3	0	2.42673	0.153	0.03	0	T cells
UQCRH	0	-0.697492	0.538	0.661	0	T cells
MOB1A	0	-0.948267	0.172	0.295	0	T cells
KLRD1	0	-1.84199	0.076	0.198	0	T cells
RP4-594I10.3	0	2.89881	0.142	0.02	0	T cells
TCL1A	0	-5.93982	0.016	0.137	0	T cells
THEM4	0	1.69194	0.182	0.061	0	T cells
SMIM14	0	-1.9492	0.056	0.177	0	T cells
SCML4	0	1.72316	0.173	0.052	0	T cells
MYL6	0	-0.792266	0.733	0.854	0	T cells
SLC25A3	0	-0.638532	0.404	0.525	0	T cells
IGSF6	0	-5.30259	0.004	0.125	0	T cells
FKBP2	0	-1.19509	0.164	0.285	0	T cells
PKM	0	-1.00328	0.232	0.353	0	T cells
H2AFJ	0	-1.37621	0.112	0.232	0	T cells
IRF8	0	-4.22905	0.01	0.13	0	T cells
HMGB2	0	-1.32219	0.37	0.49	0	T cells
SEC61G	0	-0.725212	0.378	0.498	0	T cells
SUSD3	0	1.68265	0.177	0.057	0	T cells
SLC7A7	0	-5.31271	0.004	0.124	0	T cells
PDLIM1	0	-3.86515	0.013	0.132	0	T cells
MTSS1	0	-2.48491	0.033	0.152	0	T cells
GRAP2	0	1.62297	0.175	0.056	0	T cells
RP11-347P5.1	0	1.18182	0.228	0.11	0	T cells
LGALS3	0	-1.99094	0.057	0.175	0	T cells
TOP1	0	-1.18493	0.108	0.225	0	T cells
C14orf64	0	2.62582	0.14	0.024	0	T cells
CD93	0	-5.32572	0.004	0.12	0	T cells
RETN	0	-5.29519	0.012	0.127	0	T cells
NPM1	0	0.343788	0.94	0.825	0	T cells
CHCHD2	0	-0.596124	0.619	0.734	0	T cells
NAMPT	0	-2.96612	0.031	0.146	0	T cells
MSRB1	0	-2.70712	0.026	0.141	0	T cells
RP11-290F20.3	0	-5.10322	0.005	0.12	0	T cells
CDA	0	-6.08839	0.002	0.116	0	T cells
RAB31	0	-5.75218	0.003	0.117	0	T cells
CTSZ	0	-3.87859	0.01	0.124	0	T cells
MFSD1	0	-2.13174	0.04	0.154	0	T cells
RAC1	0	-2.1069	0.04	0.154	0	T cells
RP11-620J15.3	0	-2.55222	0.039	0.153	0	T cells
COMMD6	0	0.405087	0.836	0.722	0	T cells
ALDOA	0	-0.762142	0.49	0.604	0	T cells
COX6B1	0	-0.591158	0.632	0.746	0	T cells
FPR1	0	-5.20608	0.004	0.118	0	T cells
ITGB2	0	-0.979529	0.279	0.393	0	T cells
LTA4H	0	-1.26243	0.116	0.229	0	T cells
SNX2	0	-1.60677	0.069	0.182	0	T cells
KIAA0101	0	-2.97061	0.036	0.149	0	T cells
SCPEP1	0	-2.22668	0.036	0.149	0	T cells
LYN	0	-4.81009	0.005	0.117	0	T cells
CYC1	0	-1.46	0.073	0.185	0	T cells
MS4A7	0	-5.2213	0.005	0.117	0	T cells
RRBP1	0	-1.57221	0.072	0.184	0	T cells
C19orf38	0	-4.99372	0.005	0.117	0	T cells
GPR183	0	0.578804	0.204	0.092	0	T cells
TOB1	0	1.28563	0.209	0.097	0	T cells
LY96	0	-1.93912	0.054	0.165	0	T cells
LRRK2	0	-5.71273	0.003	0.114	0	T cells
ASGR1	0	-4.90199	0.005	0.116	0	T cells
H3F3A	0	-1.27553	0.845	0.955	0	T cells
OAZ1	0	-1.18445	0.832	0.942	0	T cells
CD9	0	-4.74826	0.011	0.12	0	T cells
CORO1C	0	-3.91551	0.009	0.118	0	T cells
KIAA0125	0	-5.05896	0.006	0.115	0	T cells
NUDT16	0	-2.08874	0.042	0.151	0	T cells
NEAT1	0	-1.31258	0.551	0.66	0	T cells
BTK	0	-5.97366	0.002	0.11	0	T cells
IGLL1	0	-5.80934	0.014	0.122	0	T cells
HIST1H2BK	0	-1.66852	0.064	0.171	0	T cells
SPG21	0	-2.31832	0.031	0.138	0	T cells
BCL11A	0	-5.58443	0.003	0.11	0	T cells
LINC00649	0	1.92766	0.146	0.039	0	T cells
HNMT	0	-5.22848	0.004	0.11	0	T cells
SPTSSA	0	-1.79076	0.047	0.153	0	T cells
EFHD2	0	-2.02441	0.041	0.147	0	T cells
QKI	0	-2.26767	0.031	0.136	0	T cells
ATP6V0D1	0	-1.53082	0.063	0.168	0	T cells
MS4A1	0	-4.16287	0.019	0.124	0	T cells
FCGR3A	0	-2.77004	0.024	0.128	0	T cells
THOC3	0	1.21429	0.195	0.091	0	T cells
SNX10	0	-2.52006	0.025	0.128	0	T cells
TPP1	0	-1.4645	0.067	0.17	0	T cells
RNASE2	0	-6.30994	0.002	0.105	0	T cells
NBEAL1	0	0.459327	0.754	0.651	0	T cells
IFI30	0	-3.96183	0.009	0.111	0	T cells
RGS18	0	-4.10807	0.007	0.109	0	T cells
AAK1	0	1.22971	0.177	0.075	0	T cells
FAM102A	0	2.39545	0.126	0.025	0	T cells
GZMH	0	-1.57572	0.076	0.177	0	T cells
SMCO4	0	-2.60181	0.023	0.123	0	T cells
PLAUR	0	-3.99483	0.017	0.117	0	T cells
TGFBI	0	-4.9312	0.005	0.105	0	T cells
FGFBP2	0	-2.41008	0.039	0.138	0	T cells
GNAQ	0	-1.53648	0.061	0.16	0	T cells
MPST	0	-2.29618	0.027	0.126	0	T cells
HMGN2	0	-0.963276	0.528	0.627	0	T cells
THEMIS2	0	-1.92864	0.041	0.139	0	T cells
MIR4435-1HG	0	-1.47844	0.052	0.15	0	T cells
MARCKS	0	-6.16355	0.002	0.1	0	T cells
GNG7	0	-3.31356	0.014	0.112	0	T cells
TSPYL2	0	1.28965	0.182	0.084	0	T cells
PBXIP1	0	1.11554	0.183	0.086	0	T cells
ARHGAP24	0	-6.10205	0.002	0.099	0	T cells
TESPA1	0	1.78354	0.139	0.042	0	T cells
ALDH2	0	-5.81206	0.002	0.099	0	T cells
LILRA5	0	-5.36463	0.003	0.1	0	T cells
BACH1	0	-2.02557	0.036	0.133	0	T cells
CHP1	0	-1.77782	0.045	0.142	0	T cells
GSN	0	-4.01693	0.01	0.106	0	T cells
CD38	0	-2.97526	0.019	0.114	0	T cells
THBS1	0	-5.77824	0.006	0.101	0	T cells
PLXDC2	0	-5.36235	0.003	0.097	0	T cells
PLSCR1	0	-2.04278	0.033	0.126	0	T cells
ATP6V1B2	0	-1.95566	0.04	0.133	0	T cells
ITGAM	0	-3.63118	0.01	0.103	0	T cells
RPL36A	0	0.438722	0.853	0.76	0	T cells
NAIP	0	-2.028	0.037	0.129	0	T cells
IER3	0	-3.78927	0.031	0.123	0	T cells
PTPN12	0	-2.72222	0.018	0.11	0	T cells
RP11-138A9.1	0	1.44697	0.152	0.06	0	T cells
PIK3AP1	0	-3.83503	0.007	0.099	0	T cells
IL18	0	-4.66559	0.004	0.096	0	T cells
TIMP2	0	-4.89192	0.004	0.096	0	T cells
RP11-277L2.4	0	1.41567	0.145	0.054	0	T cells
RBM47	0	-5.06305	0.003	0.094	0	T cells
RNF144B	0	-4.34288	0.006	0.097	0	T cells
OGFRL1	0	-2.79134	0.018	0.109	0	T cells
CEBPD	0	-4.15571	0.007	0.098	0	T cells
MAP3K8	0	-1.9674	0.035	0.126	0	T cells
CLEC4E	0	-5.98846	0.002	0.093	0	T cells
PRAM1	0	-4.40955	0.005	0.096	0	T cells
RGL4	0	1.65778	0.133	0.042	0	T cells
TMEM205	0	-1.69816	0.046	0.136	0	T cells
SYNGR1	0	-3.83086	0.009	0.099	0	T cells
CYP1B1	0	-6.3287	0.002	0.092	0	T cells
TBXAS1	0	-3.16682	0.013	0.103	0	T cells
MEGF9	0	-2.74195	0.02	0.11	0	T cells
HHEX	0	-5.50154	0.002	0.092	0	T cells
TNFAIP2	0	-5.40649	0.003	0.093	0	T cells
MTRNR2L8	0	-0.803757	0.629	0.719	0	T cells
ETS2	0	-3.37076	0.011	0.1	0	T cells
TSC22D1	0	-3.87641	0.014	0.103	0	T cells
SPIB	0	-3.78612	0.012	0.1	0	T cells
KLF4	0	-5.46189	0.003	0.091	0	T cells
TNFSF8	0	1.94762	0.12	0.032	0	T cells
GATA3	0	1.75594	0.128	0.04	0	T cells
C5AR1	0	-5.53165	0.004	0.092	0	T cells
ATP5G2	0	-0.601208	0.746	0.834	0	T cells
IL1R2	0	-5.26688	0.005	0.092	0	T cells
ACSL1	0	-3.85116	0.008	0.095	0	T cells
KLRF1	0	-2.48237	0.031	0.118	0	T cells
GAPDH	0	-1.24623	0.787	0.874	0	T cells
SWAP70	0	-3.22245	0.012	0.098	0	T cells
RASGRP1	0	1.34355	0.143	0.057	0	T cells
LILRA2	0	-5.76534	0.002	0.088	0	T cells
FAM129C	0	-3.6389	0.013	0.098	0	T cells
TSPAN13	0	-4.96001	0.003	0.088	0	T cells
ATP6V0E2	0	1.22969	0.146	0.061	0	T cells
S100A6	0	-1.43863	0.872	0.787	0	T cells
TOMM7	0	0.608697	0.964	0.879	0	T cells
RPL36AL	0	0.518945	0.948	0.863	0	T cells
CD72	0	-4.16041	0.009	0.093	0	T cells
IRS2	0	-2.64126	0.021	0.105	0	T cells
LILRB2	0	-5.77186	0.002	0.086	0	T cells
SERINC5	0	2.06379	0.111	0.028	0	T cells
MPP1	0	-2.85703	0.015	0.098	0	T cells
LRRC25	0	-6.02151	0.001	0.084	0	T cells
GOLIM4	0	-4.11297	0.005	0.088	0	T cells
MYL6B	0	-2.16217	0.025	0.108	0	T cells
RIC3	0	1.35599	0.135	0.053	0	T cells
BANK1	0	-5.55943	0.003	0.085	0	T cells
RP11-18H21.1	0	3.00817	0.095	0.013	0	T cells
PDK4	0	-5.84437	0.002	0.084	0	T cells
DPYSL2	0	-3.01492	0.013	0.095	0	T cells
EGFL7	0	-5.71076	0.003	0.085	0	T cells
BLNK	0	-6.25167	0.001	0.083	0	T cells
PDE3B	0	1.95256	0.113	0.031	0	T cells
MAFB	0	-5.48326	0.003	0.085	0	T cells
CTBP2	0	-3.85773	0.006	0.088	0	T cells
PASK	0	2.81902	0.097	0.016	0	T cells
AOAH	0	-2.02586	0.027	0.108	0	T cells
GRINA	0	-2.85257	0.015	0.096	0	T cells
HVCN1	0	-3.25574	0.012	0.093	0	T cells
SLC16A3	0	-2.18591	0.026	0.107	0	T cells
IPCEF1	0	1.26993	0.141	0.06	0	T cells
FCGR2A	0	-5.18874	0.003	0.083	0	T cells
PCDH9	0	-5.21436	0.003	0.083	0	T cells
FES	0	-4.54535	0.004	0.084	0	T cells
LINS	0	1.47414	0.129	0.049	0	T cells
C19orf59	0	-5.71835	0.002	0.082	0	T cells
FAM49A	0	-3.88042	0.006	0.085	0	T cells
IL1B	0	-6.27444	0.005	0.084	0	T cells
TLR2	0	-5.06569	0.003	0.082	0	T cells
CPVL	0	-6.23429	0.001	0.08	0	T cells
ABLIM1	0	1.43754	0.126	0.047	0	T cells
INSR	0	-5.60632	0.003	0.082	0	T cells
LILRB4	0	-6.10941	0.001	0.08	0	T cells
C1orf21	0	-2.15294	0.024	0.103	0	T cells
PPIA	0	-0.618552	0.749	0.828	0	T cells
SUMO2	0	-0.441101	0.674	0.753	0	T cells
RALGPS2	0	-2.76973	0.019	0.097	0	T cells
PILRA	0	-5.24957	0.003	0.081	0	T cells
PAK1	0	-2.66886	0.016	0.094	0	T cells
PRSS57	0	-5.12724	0.005	0.083	0	T cells
AFF3	0	-3.83928	0.008	0.086	0	T cells
SUPT3H	0	1.57392	0.12	0.042	0	T cells
CXXC5	0	-3.35933	0.009	0.086	0	T cells
TFEC	0	-5.84067	0.001	0.078	0	T cells
EAF2	0	-3.11887	0.012	0.088	0	T cells
ADAM28	0	-4.5927	0.004	0.08	0	T cells
AKR1C3	0	-3.37904	0.01	0.086	0	T cells
SCIMP	0	-3.87243	0.006	0.082	0	T cells
PHACTR1	0	-3.14133	0.012	0.087	0	T cells
RP11-138A9.2	0	1.55299	0.121	0.046	0	T cells
CEBPB	0	-4.05353	0.006	0.081	0	T cells
CD28	0	2.99752	0.085	0.011	0	T cells
FGD2	0	-3.13409	0.011	0.085	0	T cells
GAS7	0	-3.22187	0.01	0.084	0	T cells
RASSF4	0	-4.03259	0.005	0.079	0	T cells
LRP1	0	-4.69221	0.004	0.078	0	T cells
LINC00926	0	-4.95475	0.005	0.079	0	T cells
LGALS2	0	-5.81944	0.003	0.077	0	T cells
THEMIS	0	1.57998	0.109	0.036	0	T cells
EPHX2	0	2.88209	0.085	0.012	0	T cells
NELL2	0	2.86255	0.084	0.011	0	T cells
IFNGR2	0	-3.16855	0.01	0.083	0	T cells
RHOB	0	-4.55	0.005	0.078	0	T cells
FAM198B	0	-5.66805	0.002	0.075	0	T cells
CLEC4A	0	-4.75431	0.003	0.076	0	T cells
FBLN5	0	2.47499	0.088	0.015	0	T cells
RAB34	0	-2.78572	0.013	0.086	0	T cells
CD33	0	-3.74121	0.006	0.079	0	T cells
RHOQ	0	-2.69475	0.014	0.086	0	T cells
CD5	0	2.52371	0.088	0.016	0	T cells
KIAA0226L	0	-5.18059	0.003	0.075	0	T cells
RXRA	0	-3.0918	0.011	0.082	0	T cells
TBC1D4	0	2.34006	0.09	0.019	0	T cells
VPREB1	0	-5.87838	0.007	0.078	0	T cells
TMEM204	0	1.37248	0.106	0.036	0	T cells
QPCT	0	-5.00634	0.003	0.073	0	T cells
FGD4	0	-3.67221	0.007	0.077	0	T cells
BCL2	0	1.60402	0.105	0.036	0	T cells
NREP	0	-4.61235	0.003	0.072	0	T cells
PHC2	0	-2.93094	0.012	0.08	0	T cells
BST1	0	-5.21256	0.002	0.07	0	T cells
CENPW	0	-2.95491	0.01	0.078	0	T cells
LTBR	0	-3.86448	0.005	0.073	0	T cells
CD22	0	-4.64701	0.004	0.072	0	T cells
LILRB1	0	-3.80471	0.006	0.074	0	T cells
FCRLA	0	-5.80107	0.002	0.069	0	T cells
EREG	0	-5.20395	0.009	0.076	0	T cells
CSF2RA	0	-3.45571	0.008	0.075	0	T cells
KCNE3	0	-5.48538	0.002	0.069	0	T cells
EVI5	0	-3.72212	0.006	0.073	0	T cells
RAB32	0	-5.59037	0.001	0.067	0	T cells
SPI1	0	-6.00009	0.001	0.067	0	T cells
SNCA	0	-4.52884	0.003	0.068	0	T cells
SIRPG	0	2.4023	0.08	0.015	0	T cells
PKIG	0	-4.00471	0.005	0.07	0	T cells
PPP1R14A	0	-6.11865	0.001	0.066	0	T cells
ALOX5	0	-3.55828	0.006	0.071	0	T cells
ARPC2	0	-0.50455	0.675	0.74	0	T cells
HDAC9	0	-3.61028	0.006	0.07	0	T cells
IL13RA1	0	-4.64071	0.003	0.067	0	T cells
CD6	0	2.13301	0.083	0.019	0	T cells
DMXL2	0	-3.66056	0.006	0.069	0	T cells
CES1	0	-3.86962	0.006	0.068	0	T cells
HMOX1	0	-4.44274	0.005	0.067	0	T cells
FCRL5	0	-5.53413	0.002	0.064	0	T cells
CD86	0	-5.2434	0.002	0.064	0	T cells
RP11-664D1.1	0	4.67864	0.065	0.003	0	T cells
AC013264.2	0	3.09691	0.071	0.009	0	T cells
EBF1	0	-5.80957	0.002	0.063	0	T cells
KIAA1598	0	-5.30948	0.002	0.063	0	T cells
NFE2	0	-5.48451	0.001	0.062	0	T cells
MS4A4A	0	-5.73812	0.001	0.061	0	T cells
TMEM176B	0	-5.64295	0.002	0.061	0	T cells
LPCAT2	0	-4.93775	0.002	0.061	0	T cells
RPS4Y1	0	0.538942	0.749	0.691	0	T cells
MDS2	0	3.34192	0.065	0.007	0	T cells
KYNU	0	-6.02856	0.001	0.059	0	T cells
BASP1	0	-5.83642	0.001	0.059	0	T cells
FCGR1A	0	-6.66732	0.001	0.058	0	T cells
IL2RA	0	2.80226	0.066	0.01	0	T cells
RPSA	0	0.675077	0.993	0.937	0	T cells
ICOS	0	3.259	0.063	0.008	0	T cells
ADTRP	0	2.82854	0.063	0.008	0	T cells
DPP4	0	3.21263	0.061	0.007	0	T cells
LINC00402	0	3.4542	0.06	0.006	0	T cells
RP11-1399P15.1	0	3.12066	0.059	0.007	0	T cells
EEF1B2	0	0.442241	0.978	0.929	0	T cells
PLEKHB1	0	2.40542	0.059	0.011	0	T cells
RP11-403A21.2	0	3.9354	0.048	0.003	0	T cells
RPS10	0	0.427043	0.959	0.914	0	T cells
CFL1	0	-0.49739	0.839	0.883	0	T cells
ANKRD55	0	3.94927	0.042	0.003	0	T cells
SERF2	0	-0.802186	0.942	0.978	0	T cells
RPL4	0	0.559286	0.99	0.958	0	T cells
SLC25A6	0	-0.441431	0.844	0.869	0	T cells
EEF1D	0	0.343909	0.988	0.968	0	T cells
B2M	0	0.266368	1	0.982	0	T cells
MT-ATP6	0	-0.420516	0.951	0.969	0	T cells
ATP5E	0	-0.49348	0.934	0.951	0	T cells
RPS29	0	0.811783	1	0.985	0	T cells
RPL5	0	0.47795	0.999	0.988	0	T cells
RPS5	0	0.442893	0.998	0.988	0	T cells
RPS21	0	0.454323	0.999	0.99	0	T cells
RPL22	0	0.349268	0.994	0.986	0	T cells
MALAT1	0	0.541715	1	0.992	0	T cells
RPL38	0	0.535773	0.998	0.99	0	T cells
FTH1	0	-1.51106	0.976	0.983	0	T cells
PFN1	0	-0.425952	0.916	0.923	0	T cells
FTL	0	-2.02706	0.979	0.986	0	T cells
RPL24	0	0.305491	0.998	0.992	0	T cells
RPS20	0	0.484433	1	0.994	0	T cells
RPS2	0	0.240944	1	0.994	0	T cells
RPL36	0	0.569107	0.999	0.993	0	T cells
MT-CO2	0	-0.678777	0.982	0.988	0	T cells
MT-CO3	0	-0.5679	0.976	0.982	0	T cells
RPL10A	0	0.472008	1	0.995	0	T cells
RPL14	0	0.586136	1	0.996	0	T cells
TPT1	0	0.528231	1	0.996	0	T cells
MT-CO1	0	-0.62472	0.985	0.989	0	T cells
SH3BGRL3	0	-0.584963	0.828	0.825	0	T cells
RPS7	0	0.27973	1	0.997	0	T cells
PTMA	0	-0.487861	0.999	0.996	0	T cells
RPL37	0	0.363132	1	0.997	0	T cells
ACTB	0	-0.857564	0.963	0.966	0	T cells
RPS4X	0	0.516931	1	0.997	0	T cells
RPL12	0	0.268457	1	0.997	0	T cells
RPL6	0	0.3432	1	0.997	0	T cells
RPL27	0	0.338365	1	0.997	0	T cells
RPL31	0	0.622029	1	0.998	0	T cells
RPL29	0	0.173675	1	0.998	0	T cells
RPL35A	0	0.516417	1	0.998	0	T cells
RPL9	0	0.603113	1	0.998	0	T cells
RPL39	0	0.356389	1	0.998	0	T cells
RPS24	0	-0.389754	1	0.998	0	T cells
RPS13	0	0.425935	1	0.998	0	T cells
FAU	0	0.206489	1	0.998	0	T cells
RPS3	0	0.59495	1	0.998	0	T cells
RPS26	0	0.548485	0.89	0.888	0	T cells
RPL26	0	0.190953	1	0.998	0	T cells
RPL23A	0	0.578219	1	0.998	0	T cells
RPL18	0	0.418501	1	0.998	0	T cells
MT-ND4	0	-0.498122	0.983	0.985	0	T cells
RPL11	0	0.518972	1	0.999	0	T cells
RPS8	0	0.298135	1	0.999	0	T cells
RPS27A	0	0.608685	1	0.999	0	T cells
RPL34	0	0.64657	1	0.999	0	T cells
RPS3A	0	0.464211	1	0.999	0	T cells
RPS23	0	0.237282	1	0.999	0	T cells
EEF1A1	0	0.571725	1	0.999	0	T cells
RPS12	0	0.579244	1	0.999	0	T cells
RPL7	0	0.348119	1	0.999	0	T cells
RPL30	0	0.680177	1	0.999	0	T cells
RPS6	0	0.559805	1	0.999	0	T cells
RPL35	0	0.247382	1	0.999	0	T cells
RPL27A	0	0.424016	1	0.999	0	T cells
RPS25	0	0.690002	1	0.999	0	T cells
RPL21	0	0.677119	1	0.999	0	T cells
RPS15A	0	0.579473	1	0.999	0	T cells
RPL19	0	0.430444	1	0.999	0	T cells
RPS28	0	0.455936	1	0.999	0	T cells
RPS16	0	0.489158	1	0.999	0	T cells
RPL28	0	0.248168	1	0.999	0	T cells
RPL3	0	0.598737	1	0.999	0	T cells
RPS27	0	0.797845	1	1	0	T cells
RPL32	0	0.566194	1	1	0	T cells
RPS14	0	0.530468	1	1	0	T cells
RPS18	0	0.494556	1	1	0	T cells
RPL10	0	0.511028	1	1	0	T cells
RPLP2	0	0.569007	1	1	0	T cells
RPL41	0	0.395795	1	1	0	T cells
RPL13	0	0.600449	1	1	0	T cells
RPS15	0	0.29383	1	1	0	T cells
RPL18A	0	0.307525	1	1	0	T cells
RPS19	0	0.463596	1	1	0	T cells
RPL13A	0	0.474631	1	1	0	T cells
NDUFA2	9.53771e-308	-0.74549	0.264	0.394	2.00874e-303	T cells
NRGN	1.5655e-307	-4.97239	0.002	0.059	3.29711e-303	T cells
VAMP2	9.49275e-307	0.491306	0.504	0.359	1.99927e-302	T cells
GNS	1.79503e-306	-2.5773	0.016	0.087	3.78051e-302	T cells
LRRN3	2.07291e-306	3.82469	0.034	0.002	4.36576e-302	T cells
MXD1	3.31543e-306	-2.73048	0.022	0.096	6.98263e-302	T cells
STAT4	1.15319e-305	1.17377	0.147	0.064	2.42873e-301	T cells
CDC42SE2	1.67476e-305	0.631546	0.385	0.255	3.52721e-301	T cells
C19orf10	2.46183e-305	-1.11096	0.16	0.278	5.18485e-301	T cells
COX7B	3.52196e-305	-0.662991	0.377	0.498	7.41759e-301	T cells
IGJ	6.6076e-305	-6.25595	0.023	0.097	1.39163e-300	T cells
CXorf21	7.40722e-305	-3.29554	0.008	0.071	1.56003e-300	T cells
LAMTOR5	4.08407e-304	-0.811145	0.223	0.35	8.60145e-300	T cells
CUX1	1.13462e-303	-1.50605	0.055	0.147	2.38962e-299	T cells
NME1	1.35587e-303	-1.52259	0.07	0.168	2.8556e-299	T cells
BCL7A	1.70035e-303	-3.20977	0.011	0.077	3.58112e-299	T cells
CAPNS1	7.35578e-303	-1.65099	0.046	0.135	1.5492e-298	T cells
PAX5	3.7773e-302	-5.67519	0.001	0.057	7.95536e-298	T cells
DOK3	1.0498e-301	-4.75519	0.002	0.059	2.21098e-297	T cells
MME	1.85797e-301	-5.68978	0.002	0.058	3.91307e-297	T cells
CMTM6	2.30493e-301	-0.894804	0.17	0.292	4.85441e-297	T cells
GTSCR1	3.57973e-301	4.60289	0.031	0.001	7.53926e-297	T cells
S100A11	1.35e-300	-1.21119	0.473	0.527	2.84323e-296	T cells
ATP1B3	1.40281e-300	-1.1823	0.122	0.235	2.95445e-296	T cells
SRSF3	4.45416e-300	-0.594274	0.44	0.555	9.38091e-296	T cells
ARL11	1.12796e-299	-3.76057	0.005	0.065	2.3756e-295	T cells
BCAT1	1.19434e-299	-4.74912	0.002	0.059	2.51539e-295	T cells
ADRBK2	1.33026e-299	-3.49351	0.006	0.067	2.80167e-295	T cells
FAM26F	4.51062e-299	-3.46083	0.007	0.069	9.49981e-295	T cells
CREB5	1.95587e-297	-5.70628	0.001	0.056	4.11927e-293	T cells
SLC31A2	2.52999e-297	-2.84559	0.013	0.079	5.32841e-293	T cells
GPR155	9.39847e-297	1.27382	0.139	0.059	1.97941e-292	T cells
IQGAP1	2.1231e-296	-1.02961	0.134	0.247	4.47146e-292	T cells
ENTPD1	4.4857e-296	-2.13459	0.019	0.091	9.44733e-292	T cells
GNB2L1	8.96588e-296	0.155078	0.997	0.99	1.8883e-291	T cells
MDK	2.6133e-295	-4.71677	0.004	0.061	5.50386e-291	T cells
SNRNP25	5.07688e-295	-1.71766	0.041	0.125	1.06924e-290	T cells
CCR6	8.34118e-295	2.17525	0.071	0.018	1.75674e-290	T cells
EML4	1.21251e-294	0.923498	0.231	0.127	2.55366e-290	T cells
HNRNPA2B1	1.28164e-294	-0.471232	0.605	0.7	2.69926e-290	T cells
IL8	7.01825e-294	-6.16934	0.009	0.071	1.47811e-289	T cells
TNFRSF1A	2.63928e-293	-1.43541	0.064	0.157	5.55859e-289	T cells
RPL22L1	4.69961e-293	-0.937521	0.246	0.365	9.89786e-289	T cells
TSTD1	1.2977e-292	0.506255	0.398	0.262	2.73308e-288	T cells
LPAR6	6.18638e-292	1.00608	0.207	0.11	1.30291e-287	T cells
PHPT1	1.49645e-291	-0.945551	0.149	0.266	3.15168e-287	T cells
RP11-223C24.1	1.81505e-291	4.17136	0.032	0.002	3.82267e-287	T cells
MT-ND1	2.75318e-291	-0.388618	0.915	0.938	5.79848e-287	T cells
CCL3	8.98177e-291	-0.68435	0.044	0.13	1.89165e-286	T cells
CENPU	5.88153e-290	-3.22327	0.008	0.069	1.23871e-285	T cells
CYTL1	1.46834e-289	-5.29923	0.002	0.056	3.09246e-285	T cells
CISH	1.74506e-289	1.73895	0.092	0.031	3.67528e-285	T cells
GSTK1	2.34265e-289	0.548569	0.503	0.375	4.93385e-285	T cells
SLC43A2	3.5676e-289	-2.52969	0.017	0.085	7.51372e-285	T cells
CTNNA1	3.73582e-289	-2.94174	0.01	0.073	7.86801e-285	T cells
UQCRC1	8.1882e-288	-1.39393	0.064	0.158	1.72452e-283	T cells
KIAA0930	8.38732e-288	-2.16614	0.023	0.095	1.76645e-283	T cells
MRPL12	1.11451e-287	-1.37352	0.068	0.162	2.34728e-283	T cells
CD151	1.43001e-287	-2.13183	0.028	0.104	3.01173e-283	T cells
CLIC4	5.50753e-287	-5.33904	0.002	0.055	1.15994e-282	T cells
CALM1	2.92948e-286	0.308756	0.738	0.597	6.16977e-282	T cells
DERL3	4.19351e-286	-5.47424	0.003	0.059	8.83196e-282	T cells
ARPC5	2.84279e-285	-0.654784	0.405	0.516	5.9872e-281	T cells
SFT2D1	6.15451e-285	-0.94252	0.146	0.261	1.2962e-280	T cells
CD19	9.70832e-285	-5.29546	0.002	0.055	2.04467e-280	T cells
LMO2	2.211e-284	-6.04821	0.001	0.053	4.6566e-280	T cells
RNASEH2C	6.25167e-284	-0.861527	0.18	0.299	1.31667e-279	T cells
HSP90B1	1.11548e-283	-1.1813	0.285	0.394	2.34931e-279	T cells
CLEC2D	1.25962e-283	0.752221	0.263	0.153	2.65288e-279	T cells
ALDH1A1	2.41982e-283	-5.00255	0.002	0.055	5.09638e-279	T cells
ZNF385A	4.44464e-282	-5.24366	0.002	0.054	9.36086e-278	T cells
POU2AF1	4.77859e-282	-4.24715	0.003	0.058	1.00642e-277	T cells
RBL2	1.22161e-281	0.788984	0.258	0.151	2.57284e-277	T cells
RNF181	2.49477e-281	-0.988071	0.136	0.247	5.25423e-277	T cells
RPN1	5.24825e-281	-1.47392	0.054	0.141	1.10533e-276	T cells
CNTLN	6.46722e-281	-3.78541	0.005	0.061	1.36206e-276	T cells
HMGB3	7.29049e-281	-3.08442	0.009	0.069	1.53545e-276	T cells
PTEN	2.77685e-280	-1.48367	0.055	0.143	5.84832e-276	T cells
SMS	1.25186e-279	-1.09748	0.105	0.209	2.63655e-275	T cells
CXCL2	1.51588e-279	-6.60524	0.006	0.062	3.19259e-275	T cells
AC016831.7	1.78626e-279	1.60398	0.095	0.033	3.76205e-275	T cells
PPP1CA	1.96683e-279	-0.720526	0.294	0.415	4.14234e-275	T cells
JUNB	9.87147e-279	0.72641	0.577	0.46	2.07903e-274	T cells
CTC-523E23.11	1.29213e-278	1.76533	0.079	0.024	2.72136e-274	T cells
MRPL52	7.44602e-278	-0.854555	0.188	0.305	1.56821e-273	T cells
STAB1	1.01114e-277	-4.55173	0.003	0.056	2.12957e-273	T cells
SMARCB1	1.37358e-277	-1.3419	0.078	0.172	2.89289e-273	T cells
SERPINF1	3.06118e-277	-4.53098	0.007	0.064	6.44715e-273	T cells
ADAP2	3.07112e-277	-5.48596	0.001	0.053	6.46808e-273	T cells
HLA-DQA2	3.2494e-277	-3.90543	0.006	0.062	6.84355e-273	T cells
SEPP1	3.0089e-276	-4.85974	0.005	0.06	6.33705e-272	T cells
BRK1	2.62619e-275	-0.543945	0.437	0.552	5.53103e-271	T cells
PIM2	4.54571e-275	0.986164	0.148	0.068	9.57372e-271	T cells
MGAT4A	1.81579e-274	1.01706	0.177	0.089	3.82423e-270	T cells
PPIB	4.9249e-274	-0.785082	0.378	0.483	1.03723e-269	T cells
ARPC1B	8.78844e-274	-0.648775	0.543	0.61	1.85093e-269	T cells
LINC-PINT	7.64903e-273	1.04388	0.174	0.087	1.61096e-268	T cells
SLC8A1	1.91782e-272	-5.76644	0.001	0.051	4.03913e-268	T cells
NACA	2.00484e-272	0.187214	0.991	0.98	4.2224e-268	T cells
SDCBP	1.77598e-271	-0.946651	0.185	0.298	3.74039e-267	T cells
YWHAG	1.8922e-271	-1.47988	0.05	0.134	3.98516e-267	T cells
ZC3HAV1	1.54039e-270	0.823546	0.259	0.155	3.24422e-266	T cells
CLTC	3.98214e-270	-1.3173	0.067	0.158	8.38679e-266	T cells
EIF4A2	4.63754e-270	0.35983	0.7	0.569	9.76713e-266	T cells
UBE2D1	4.74324e-270	-1.45051	0.059	0.146	9.98974e-266	T cells
CD300E	1.29632e-269	-5.0577	0.002	0.053	2.73019e-265	T cells
ARPP21	1.41428e-269	-6.25301	0.002	0.052	2.97862e-265	T cells
CX3CR1	2.93236e-269	-3.1744	0.008	0.065	6.17584e-265	T cells
PRKAR1A	3.35783e-269	-1.17255	0.092	0.19	7.07194e-265	T cells
GLRX	3.84591e-269	-0.880579	0.217	0.33	8.09987e-265	T cells
SHFM1	3.90038e-269	-0.648395	0.313	0.435	8.21458e-265	T cells
NCF4	3.91774e-269	-1.75849	0.034	0.109	8.25115e-265	T cells
P2RX1	5.35621e-269	-4.89473	0.002	0.052	1.12807e-264	T cells
ATP6V1A	5.79302e-269	-2.00892	0.025	0.095	1.22007e-264	T cells
ERGIC1	7.39065e-269	-1.57873	0.046	0.128	1.55655e-264	T cells
TXNDC17	8.36919e-269	-1.06201	0.106	0.209	1.76264e-264	T cells
CD1D	4.01985e-268	-5.55031	0.001	0.051	8.4662e-264	T cells
RPS9	4.99863e-268	0.141142	1	0.999	1.05276e-263	T cells
CCDC50	7.81438e-268	-3.22979	0.008	0.065	1.64579e-263	T cells
TLR4	1.72228e-267	-6.38198	0.001	0.05	3.6273e-263	T cells
AGPAT2	3.60159e-267	-1.92632	0.027	0.098	7.58532e-263	T cells
MTMR11	8.20231e-267	-5.37206	0.001	0.051	1.72749e-262	T cells
IGFBP7	8.7816e-267	-6.23965	0.001	0.051	1.84949e-262	T cells
METTL9	9.54127e-267	-1.09611	0.125	0.228	2.00949e-262	T cells
RP11-693J15.5	8.951e-266	-4.16988	0.004	0.057	1.88517e-261	T cells
SERPINB6	9.50129e-265	-1.44386	0.055	0.139	2.00107e-260	T cells
SLC1A3	1.11565e-264	-5.94607	0.001	0.05	2.34967e-260	T cells
NCOA4	3.05022e-264	-1.30289	0.072	0.162	6.42407e-260	T cells
HMGB1	3.42435e-263	-0.679987	0.761	0.792	7.21202e-259	T cells
SPTLC2	9.64722e-263	-1.6624	0.039	0.116	2.0318e-258	T cells
BST2	1.06571e-262	-0.858183	0.22	0.334	2.2445e-258	T cells
TCEA3	1.5752e-262	2.12261	0.056	0.013	3.31752e-258	T cells
BMP2K	2.80632e-262	-3.23099	0.007	0.062	5.91038e-258	T cells
PCBP1	6.66372e-262	-0.747701	0.242	0.36	1.40345e-257	T cells
CSF1R	1.0179e-261	-5.77831	0.001	0.049	2.14381e-257	T cells
DOCK5	1.07037e-261	-3.43544	0.006	0.059	2.25431e-257	T cells
DAB2	1.57723e-261	-5.11975	0.002	0.051	3.32181e-257	T cells
SATB1	1.82174e-261	1.06608	0.168	0.084	3.83676e-257	T cells
UBL5	9.38567e-261	-0.4399	0.587	0.673	1.97672e-256	T cells
SNRPE	2.08073e-259	-0.724027	0.317	0.428	4.38223e-255	T cells
TSPAN3	3.11496e-259	-2.65699	0.012	0.071	6.56041e-255	T cells
FAM120A	5.21357e-259	-1.13204	0.088	0.183	1.09803e-254	T cells
PLXNB2	1.04367e-258	-4.80267	0.002	0.051	2.19807e-254	T cells
DEK	1.77437e-258	-0.821357	0.24	0.354	3.737e-254	T cells
FAM153B	5.23394e-258	2.05593	0.059	0.015	1.10232e-253	T cells
LAMP2	5.57169e-258	-1.41462	0.054	0.137	1.17345e-253	T cells
SPECC1	2.25092e-257	-2.23508	0.018	0.081	4.74066e-253	T cells
CKAP4	3.02122e-257	-3.15532	0.008	0.063	6.363e-253	T cells
H1F0	4.11671e-257	-3.05297	0.01	0.067	8.67019e-253	T cells
TESC	4.39929e-257	-3.18693	0.007	0.061	9.26534e-253	T cells
LINC00152	1.23964e-256	-0.94072	0.115	0.219	2.61081e-252	T cells
DENND2D	1.39991e-256	0.707195	0.231	0.131	2.94836e-252	T cells
KIAA1033	1.4097e-256	-1.39269	0.057	0.14	2.96897e-252	T cells
CD300A	1.54925e-256	-1.76396	0.036	0.11	3.26287e-252	T cells
PICALM	2.26951e-256	-1.44953	0.054	0.136	4.77982e-252	T cells
MRPL51	2.29348e-256	-0.743002	0.237	0.353	4.83031e-252	T cells
NOTCH2	9.18217e-256	-1.6611	0.038	0.113	1.93386e-251	T cells
FLT3	1.87678e-255	-5.62265	0.001	0.048	3.95268e-251	T cells
SSR3	2.29379e-255	-0.926007	0.172	0.282	4.83095e-251	T cells
CD81	2.35338e-255	-1.69253	0.042	0.118	4.95645e-251	T cells
MARCO	2.42397e-255	-5.46618	0.002	0.05	5.10512e-251	T cells
MPZL1	3.14851e-255	-2.84387	0.01	0.066	6.63108e-251	T cells
DNAJC15	4.75535e-255	-0.946059	0.129	0.233	1.00153e-250	T cells
SFXN1	4.83205e-255	1.03125	0.168	0.085	1.01768e-250	T cells
UBE2E2	5.0242e-255	-2.96589	0.008	0.064	1.05815e-250	T cells
RPL8	7.43507e-255	0.11609	1	0.998	1.5659e-250	T cells
TMEM63A	1.20923e-254	1.2114	0.131	0.059	2.54675e-250	T cells
RASSF2	5.08158e-254	-1.85792	0.03	0.101	1.07023e-249	T cells
MEF2A	6.55944e-254	-1.40334	0.057	0.14	1.38148e-249	T cells
TET2	1.35334e-253	-1.697	0.035	0.109	2.85027e-249	T cells
RPL15	1.63751e-253	0.113444	1	0.999	3.44876e-249	T cells
LILRA3	1.74727e-253	-6.25741	0.001	0.048	3.67993e-249	T cells
PRMT2	9.73316e-253	0.524091	0.394	0.272	2.0499e-248	T cells
GLTSCR2	2.07499e-252	0.447081	0.634	0.522	4.37015e-248	T cells
TMEM123	2.32626e-252	0.573551	0.408	0.289	4.89933e-248	T cells
HINT1	2.42136e-252	0.250368	0.848	0.745	5.09962e-248	T cells
PLD4	4.37285e-252	-6.04842	0.001	0.048	9.20965e-248	T cells
BSG	7.47568e-252	-0.827695	0.195	0.306	1.57445e-247	T cells
HLA-E	3.48456e-251	0.243676	0.861	0.733	7.33883e-247	T cells
FBP1	5.38788e-251	-2.91948	0.009	0.065	1.13474e-246	T cells
CYBRD1	2.24785e-250	-5.06977	0.002	0.049	4.7342e-246	T cells
C19orf77	2.75253e-250	-5.304	0.002	0.049	5.7971e-246	T cells
WBP5	5.67143e-250	-3.49552	0.006	0.058	1.19446e-245	T cells
BID	6.32798e-250	-1.291	0.07	0.157	1.33274e-245	T cells
RAB3D	1.76531e-249	-3.13568	0.007	0.061	3.71791e-245	T cells
DDX24	6.84656e-249	0.566746	0.406	0.287	1.44195e-244	T cells
HAPLN3	9.77073e-249	2.14462	0.052	0.012	2.05781e-244	T cells
TBC1D10C	1.62681e-248	0.473704	0.378	0.253	3.42622e-244	T cells
MYB	4.04914e-248	-2.96941	0.009	0.063	8.52789e-244	T cells
RP11-295G20.2	1.08708e-247	-2.97871	0.009	0.063	2.28949e-243	T cells
SYNGR2	1.20499e-247	-1.19987	0.082	0.172	2.53783e-243	T cells
COX7A2	1.85764e-247	-0.44686	0.554	0.644	3.91238e-243	T cells
NDUFB2	2.39311e-247	-0.604911	0.398	0.503	5.04014e-243	T cells
SERP1	4.78205e-247	-0.542081	0.496	0.588	1.00715e-242	T cells
ANP32A	9.36369e-247	-0.896571	0.149	0.254	1.97209e-242	T cells
BNIP3L	1.63339e-245	-1.11706	0.099	0.194	3.44008e-241	T cells
DRAM2	2.35629e-245	-1.04998	0.113	0.211	4.96258e-241	T cells
GPSM3	2.36901e-245	0.362538	0.623	0.486	4.98938e-241	T cells
ATP6AP2	5.89091e-245	-0.964114	0.141	0.243	1.24068e-240	T cells
TPM4	8.15429e-245	-0.972516	0.165	0.272	1.71738e-240	T cells
P2RY13	1.55968e-244	-5.95451	0.001	0.046	3.28484e-240	T cells
CPPED1	3.03339e-244	-2.7988	0.01	0.065	6.38862e-240	T cells
UBB	4.90942e-244	-0.516209	0.566	0.647	1.03397e-239	T cells
PRDX6	5.19189e-244	-0.737886	0.223	0.336	1.09346e-239	T cells
TMEM170B	5.7202e-244	-4.46792	0.002	0.049	1.20473e-239	T cells
SLC44A1	7.16322e-244	-2.22008	0.019	0.08	1.50864e-239	T cells
CDC14A	7.18213e-243	1.46417	0.094	0.036	1.51263e-238	T cells
FNDC3B	1.02129e-242	-1.91849	0.026	0.092	2.15094e-238	T cells
CHMP7	2.63892e-242	1.20628	0.126	0.057	5.55783e-238	T cells
FAR1	5.49391e-242	-1.77772	0.03	0.098	1.15707e-237	T cells
HIST1H1C	5.92356e-242	-1.57244	0.102	0.194	1.24756e-237	T cells
LEPROT	1.03691e-241	-1.16907	0.08	0.168	2.18383e-237	T cells
EMR2	1.33156e-241	-3.22436	0.007	0.058	2.8044e-237	T cells
NDUFS7	1.42949e-241	-0.769799	0.199	0.309	3.01065e-237	T cells
UBASH3A	1.50063e-241	2.03301	0.055	0.013	3.16048e-237	T cells
GPRIN3	6.63188e-241	1.18159	0.128	0.059	1.39674e-236	T cells
KDELR2	9.09209e-241	-1.16116	0.095	0.186	1.91488e-236	T cells
LSM3	1.00389e-240	-0.773705	0.185	0.295	2.11428e-236	T cells
ARPC4	1.76997e-240	-0.68158	0.262	0.376	3.72773e-236	T cells
RPL7A	6.09907e-240	0.104194	1	0.997	1.28452e-235	T cells
AIM1	8.15535e-240	1.06094	0.202	0.115	1.7176e-235	T cells
DUSP23	8.98125e-240	-1.27399	0.073	0.159	1.89154e-235	T cells
RP1-187B23.1	1.19275e-239	2.41335	0.044	0.008	2.51205e-235	T cells
MTRNR2L10	1.19618e-239	-0.914518	0.341	0.446	2.51928e-235	T cells
SGMS2	1.05437e-238	-5.36806	0.001	0.046	2.2206e-234	T cells
PPP3CA	3.47499e-238	-1.36768	0.062	0.144	7.31868e-234	T cells
PLIN3	6.45645e-238	-1.71962	0.033	0.102	1.35979e-233	T cells
ALCAM	6.76681e-238	-2.75696	0.011	0.065	1.42516e-233	T cells
BIRC5	7.26561e-238	-2.6568	0.01	0.063	1.53021e-233	T cells
TLN1	1.04109e-237	-0.890332	0.149	0.252	2.19265e-233	T cells
FBLN7	1.83727e-237	3.12398	0.033	0.004	3.86947e-233	T cells
CDCA7L	2.2947e-237	-2.29709	0.017	0.076	4.83286e-233	T cells
MKI67	6.40144e-237	-2.42932	0.012	0.067	1.34821e-232	T cells
MCTP1	8.59378e-237	-5.35101	0.001	0.046	1.80994e-232	T cells
EIF6	1.4159e-236	-0.996509	0.102	0.196	2.98203e-232	T cells
CDC42	2.50376e-236	-0.531754	0.455	0.558	5.27318e-232	T cells
PRKCB	1.59566e-235	-0.996002	0.124	0.221	3.36061e-231	T cells
ANK3	5.61532e-235	1.87013	0.06	0.016	1.18264e-230	T cells
APOC1	1.10669e-234	-5.27045	0.007	0.057	2.3308e-230	T cells
ANPEP	3.71417e-234	-5.1669	0.001	0.046	7.82241e-230	T cells
FBXL5	5.10644e-234	-1.26762	0.071	0.155	1.07547e-229	T cells
PCED1B	1.21962e-233	1.63322	0.076	0.026	2.56864e-229	T cells
RHOF	2.07411e-233	0.765255	0.226	0.133	4.36829e-229	T cells
HSH2D	9.23067e-233	-1.56959	0.043	0.115	1.94407e-228	T cells
ATP5J	9.61927e-233	-0.590668	0.348	0.457	2.02591e-228	T cells
ZNHIT1	1.09491e-232	-0.742927	0.195	0.304	2.30598e-228	T cells
CKS2	2.0451e-232	-1.42386	0.078	0.163	4.30718e-228	T cells
AZU1	3.43544e-232	-5.69448	0.006	0.054	7.23539e-228	T cells
FHIT	1.16829e-231	1.13889	0.128	0.059	2.46054e-227	T cells
BLK	1.26165e-231	-3.27486	0.006	0.055	2.65717e-227	T cells
AKR1A1	5.15572e-231	-0.940004	0.122	0.218	1.08585e-226	T cells
IGF2BP2	8.2385e-231	-4.86046	0.002	0.045	1.73511e-226	T cells
SPINT2	1.00653e-230	-1.2401	0.096	0.185	2.11986e-226	T cells
CDKN1A	1.00898e-230	-2.02917	0.037	0.105	2.12501e-226	T cells
BAZ2B	1.11434e-230	-1.13384	0.078	0.163	2.34692e-226	T cells
NLRP3	1.85492e-230	-3.29543	0.01	0.063	3.90665e-226	T cells
NADK	1.0855e-229	-2.43822	0.013	0.068	2.28617e-225	T cells
ROMO1	1.20783e-229	-0.831278	0.162	0.265	2.5438e-225	T cells
IFI27L2	1.52075e-229	-0.871243	0.157	0.258	3.20285e-225	T cells
COBLL1	1.6051e-229	-4.71848	0.002	0.046	3.3805e-225	T cells
TPM1	1.65859e-229	-2.23956	0.036	0.103	3.49316e-225	T cells
CST7	1.67102e-229	-1.17484	0.207	0.301	3.51934e-225	T cells
HEBP1	2.086e-229	-2.07878	0.021	0.082	4.39332e-225	T cells
PSMB6	2.52422e-229	-0.790797	0.184	0.289	5.31625e-225	T cells
RNF157	2.64385e-229	1.76765	0.065	0.019	5.56821e-225	T cells
TNFRSF4	4.30075e-229	0.873981	0.08	0.028	9.05782e-225	T cells
RB1	1.63975e-228	-1.33995	0.057	0.134	3.45348e-224	T cells
LSM7	1.6398e-228	-0.6195	0.32	0.428	3.45357e-224	T cells
NRIP1	3.23542e-228	-2.02217	0.023	0.084	6.81412e-224	T cells
RNF13	4.41649e-228	-1.08515	0.099	0.189	9.30158e-224	T cells
HDAC2	5.37468e-228	-1.09227	0.086	0.173	1.13196e-223	T cells
PSMB7	5.91765e-228	-0.791078	0.173	0.278	1.24632e-223	T cells
MTCH2	7.2165e-228	-1.29071	0.057	0.134	1.51987e-223	T cells
PTRHD1	8.2226e-228	-0.870161	0.128	0.226	1.73176e-223	T cells
AQP9	1.7603e-227	-5.44444	0.001	0.044	3.70737e-223	T cells
UBE2R2	3.49675e-227	-1.58131	0.036	0.105	7.36451e-223	T cells
KLF10	4.53473e-227	-1.52663	0.042	0.113	9.5506e-223	T cells
MYL12A	7.21548e-227	0.188115	0.824	0.695	1.51965e-222	T cells
CD40	9.71919e-227	-3.00952	0.008	0.058	2.04696e-222	T cells
CA2	1.11173e-226	-4.42035	0.004	0.051	2.34142e-222	T cells
ADM	1.45518e-226	-4.79195	0.002	0.046	3.06475e-222	T cells
JARID2	2.09593e-226	-1.23206	0.066	0.146	4.41424e-222	T cells
GGCT	3.57106e-226	-1.27334	0.064	0.143	7.52101e-222	T cells
CATSPER1	6.99333e-226	-4.81852	0.002	0.045	1.47287e-221	T cells
ASPH	1.7225e-225	-2.13703	0.018	0.076	3.62775e-221	T cells
RAB10	1.98114e-225	-1.00535	0.108	0.2	4.17247e-221	T cells
MAN1A1	3.63049e-225	-2.39594	0.013	0.067	7.64618e-221	T cells
FOLR3	9.59434e-225	-5.31198	0.002	0.044	2.02066e-220	T cells
GPBAR1	2.1399e-224	-5.25946	0.001	0.043	4.50684e-220	T cells
ATXN8OS	5.01326e-224	0.938266	0.193	0.109	1.05584e-219	T cells
DDIT4	8.29668e-224	0.310619	0.523	0.391	1.74736e-219	T cells
SCARB2	3.32081e-223	-2.33486	0.014	0.069	6.99396e-219	T cells
SUPT4H1	3.86308e-223	-0.799378	0.161	0.263	8.13603e-219	T cells
MT-ND5	4.00191e-223	-0.34151	0.86	0.889	8.42842e-219	T cells
GTF2I	6.62431e-223	-0.967279	0.105	0.197	1.39515e-218	T cells
CMC1	1.06733e-222	-1.11465	0.146	0.24	2.2479e-218	T cells
UQCR10	1.24459e-222	-0.499811	0.45	0.549	2.62123e-218	T cells
PRKCH	1.35829e-222	0.800105	0.185	0.102	2.86069e-218	T cells
MAPK1	2.25855e-222	-1.21561	0.072	0.154	4.75674e-218	T cells
CRIP1	3.07761e-222	0.590188	0.313	0.207	6.48176e-218	T cells
GSAP	5.18758e-222	-1.82957	0.028	0.091	1.09256e-217	T cells
ARL4A	1.2138e-220	-1.21703	0.084	0.168	2.55639e-216	T cells
PHF1	1.53942e-220	0.906406	0.169	0.091	3.24217e-216	T cells
GLO1	2.62982e-220	-1.21902	0.086	0.171	5.53867e-216	T cells
UBE2E3	3.886e-220	-1.20393	0.069	0.149	8.1843e-216	T cells
NUMB	4.44282e-220	-1.21363	0.073	0.153	9.35703e-216	T cells
PTPN18	1.13841e-219	-1.45139	0.044	0.115	2.3976e-215	T cells
WARS	2.03651e-219	-2.32986	0.016	0.07	4.2891e-215	T cells
INADL	1.14208e-218	1.59275	0.072	0.024	2.40534e-214	T cells
NSG1	1.16892e-218	1.71298	0.063	0.019	2.46187e-214	T cells
CEACAM4	1.5013e-217	-4.23299	0.002	0.045	3.16188e-213	T cells
G0S2	4.64559e-217	-5.40384	0.008	0.055	9.78407e-213	T cells
PRKCDBP	4.36601e-216	-6.22264	0.001	0.041	9.19526e-212	T cells
FAIM3	1.09896e-215	0.660197	0.198	0.112	2.31451e-211	T cells
NDUFA11	1.15999e-215	-0.532746	0.362	0.469	2.44306e-211	T cells
SPARC	1.46465e-215	-7.48413	0.002	0.044	3.08469e-211	T cells
CCDC112	2.21635e-215	-2.09065	0.022	0.08	4.66786e-211	T cells
ZFHX3	2.45037e-215	-3.94474	0.003	0.046	5.16073e-211	T cells
LCP1	2.65036e-215	-0.676902	0.291	0.393	5.58192e-211	T cells
CHST15	4.00356e-215	-5.4232	0.001	0.041	8.4319e-211	T cells
HNRNPU	5.23258e-215	-0.607077	0.309	0.416	1.10203e-210	T cells
S100A4	8.57574e-215	-0.717733	0.81	0.76	1.80614e-210	T cells
ZAP70	9.21311e-215	0.794695	0.165	0.088	1.94037e-210	T cells
TMBIM4.1	2.20691e-214	-0.634733	0.28	0.387	4.64797e-210	T cells
QRSL1	2.68717e-214	-1.77947	0.04	0.106	5.65945e-210	T cells
APP	3.08424e-214	-1.67062	0.052	0.123	6.49571e-210	T cells
SFPQ	4.1679e-214	-0.772067	0.163	0.263	8.77801e-210	T cells
STX11	4.23249e-214	-2.09919	0.021	0.078	8.91404e-210	T cells
ISOC2	4.38701e-214	-1.56893	0.036	0.102	9.23948e-210	T cells
TAX1BP3	4.87411e-214	-1.6939	0.035	0.099	1.02654e-209	T cells
HDLBP	5.95422e-214	-1.26783	0.065	0.142	1.25402e-209	T cells
CCND2	1.08979e-213	0.927269	0.171	0.093	2.2952e-209	T cells
RPL37A	1.53728e-213	0.100915	1	0.998	3.23767e-209	T cells
PRSS23	1.60674e-213	-3.03296	0.011	0.061	3.38395e-209	T cells
HEXB	1.81381e-213	-1.30894	0.056	0.13	3.82007e-209	T cells
ABI3	1.89163e-213	-1.47221	0.05	0.121	3.98396e-209	T cells
CAST	4.07107e-213	-0.844424	0.186	0.284	8.57407e-209	T cells
SIRPA	5.67709e-213	-5.3545	0.001	0.041	1.19565e-208	T cells
DAPK1	9.07765e-213	-5.76409	0.001	0.04	1.91184e-208	T cells
ITGAX	1.19039e-211	-3.8206	0.004	0.046	2.50707e-207	T cells
CLIC3	1.52193e-211	-1.9653	0.042	0.109	3.20534e-207	T cells
NFIA	1.92691e-211	-2.19925	0.019	0.075	4.05828e-207	T cells
SNRPD1	4.95528e-211	-0.772646	0.22	0.32	1.04363e-206	T cells
PYGL	5.35454e-211	-3.46172	0.005	0.048	1.12772e-206	T cells
TMEM176A	7.60453e-211	-5.33879	0.001	0.041	1.60159e-206	T cells
PRCP	2.10475e-210	-1.77906	0.033	0.096	4.4328e-206	T cells
AURKAIP1	4.22433e-210	-0.653882	0.234	0.339	8.89687e-206	T cells
RTKN2	1.25851e-209	2.33703	0.05	0.013	2.65055e-205	T cells
PRKCA	1.69417e-209	1.72088	0.062	0.019	3.56809e-205	T cells
ST3GAL6	2.05193e-209	-4.10452	0.003	0.044	4.32158e-205	T cells
COX7C	3.79369e-209	0.215782	0.94	0.913	7.98988e-205	T cells
TOP2A	3.99395e-209	-2.92581	0.01	0.059	8.41166e-205	T cells
NDUFC2	5.12669e-209	-0.676741	0.239	0.343	1.07973e-204	T cells
PABPN1	7.69811e-209	-0.945111	0.104	0.191	1.6213e-204	T cells
ZNF106	8.33784e-209	-0.928819	0.12	0.211	1.75603e-204	T cells
COX6A1	1.60707e-208	-0.580621	0.343	0.448	3.38465e-204	T cells
CD180	1.71699e-208	-6.83017	0	0.038	3.61616e-204	T cells
CAPZA1	2.44895e-208	-0.65617	0.245	0.35	5.15774e-204	T cells
BCKDK	2.66884e-208	-1.64035	0.03	0.092	5.62085e-204	T cells
STARD3NL	3.09683e-208	-1.48385	0.041	0.108	6.52224e-204	T cells
PTAFR	3.69168e-208	-3.40358	0.005	0.049	7.77506e-204	T cells
LYPLA1	3.73775e-208	-0.951455	0.105	0.192	7.87208e-204	T cells
CSF2RB	5.49373e-208	-4.52342	0.002	0.042	1.15703e-203	T cells
OAZ2	6.02318e-208	-1.11648	0.087	0.169	1.26854e-203	T cells
JDP2	1.95758e-207	-4.13917	0.003	0.043	4.12286e-203	T cells
SRSF5	2.89067e-207	0.288169	0.717	0.602	6.08804e-203	T cells
SSR2	4.32586e-207	0.344759	0.652	0.54	9.11068e-203	T cells
SAP30	2.56127e-206	-3.48073	0.004	0.047	5.39429e-202	T cells
SUB1	5.11597e-206	-0.418184	0.612	0.682	1.07748e-201	T cells
LAIR1	6.18873e-206	-1.36998	0.052	0.122	1.30341e-201	T cells
SCCPDH	6.71654e-206	-2.10829	0.016	0.069	1.41457e-201	T cells
GNB2	8.60428e-206	-1.2302	0.06	0.134	1.81215e-201	T cells
AGFG1	1.07831e-205	-1.89177	0.023	0.08	2.27103e-201	T cells
RHOG	1.17721e-205	-0.785312	0.209	0.308	2.47931e-201	T cells
POU2F2	2.47687e-205	-1.11998	0.093	0.176	5.21655e-201	T cells
HBA2	4.12044e-205	-4.55717	0.042	0.108	8.67806e-201	T cells
CASK	7.84434e-205	0.862479	0.202	0.12	1.6521e-200	T cells
LPGAT1	5.07293e-204	-1.85526	0.023	0.08	1.06841e-199	T cells
NUDT1	5.17811e-204	-1.07224	0.085	0.166	1.09056e-199	T cells
CECR1	9.64334e-204	-1.5503	0.039	0.104	2.03098e-199	T cells
ATP8B4	1.18274e-203	-4.03463	0.003	0.043	2.49096e-199	T cells
APOBEC3A	2.34735e-203	-3.67812	0.005	0.047	4.94375e-199	T cells
TNIK	8.20655e-203	1.27599	0.092	0.038	1.72838e-198	T cells
CPM	9.86482e-203	-2.61802	0.012	0.06	2.07763e-198	T cells
ANKRD28	1.12888e-202	-1.3223	0.072	0.148	2.37754e-198	T cells
EPHA1-AS1	1.32432e-202	1.53393	0.075	0.028	2.78914e-198	T cells
WASF2	1.3807e-202	-0.667746	0.247	0.349	2.9079e-198	T cells
CCR1	2.33039e-202	-3.61075	0.004	0.046	4.90803e-198	T cells
SPON2	5.17766e-202	-1.89438	0.061	0.132	1.09047e-197	T cells
N4BP2L2	5.19291e-202	0.296814	0.692	0.571	1.09368e-197	T cells
TM9SF2	1.27929e-201	-1.08939	0.076	0.154	2.69431e-197	T cells
ARHGEF40	1.50447e-201	-4.50458	0.002	0.041	3.16857e-197	T cells
TP53I3	1.81758e-201	-5.14745	0.001	0.039	3.82801e-197	T cells
PTPN7	2.0889e-201	0.758794	0.233	0.146	4.39943e-197	T cells
HBEGF	5.52599e-201	-3.95173	0.004	0.046	1.16383e-196	T cells
TFPI	5.58133e-201	-4.94495	0.002	0.04	1.17548e-196	T cells
ATP5G1	6.87735e-201	-0.773276	0.216	0.313	1.44844e-196	T cells
TUBA1B	1.41709e-200	-1.23395	0.338	0.418	2.98453e-196	T cells
SH2D1A	1.51095e-200	0.714235	0.173	0.095	3.18221e-196	T cells
KCNE1	1.77949e-200	-3.79945	0.003	0.044	3.74777e-196	T cells
IL6ST	4.40031e-200	0.827573	0.183	0.105	9.26749e-196	T cells
PTPN6	5.07547e-200	-0.893618	0.145	0.237	1.06894e-195	T cells
SLC2A6	1.01034e-199	-2.60519	0.01	0.056	2.12787e-195	T cells
C1orf162	1.20954e-199	-0.969543	0.26	0.345	2.54742e-195	T cells
AP3M2	2.80973e-199	1.61915	0.072	0.026	5.91757e-195	T cells
MED13L	4.36566e-199	-1.40137	0.043	0.109	9.19451e-195	T cells
GALM	4.90552e-199	1.34367	0.09	0.037	1.03315e-194	T cells
SEMA4A	5.09898e-199	-3.34621	0.004	0.046	1.0739e-194	T cells
UBE2C	5.84789e-199	-2.80719	0.011	0.059	1.23162e-194	T cells
HSD17B10	7.89381e-199	-0.907286	0.108	0.194	1.66251e-194	T cells
VMP1	1.15449e-198	-1.0088	0.17	0.26	2.43148e-194	T cells
FCER2	1.7885e-198	-5.04017	0.002	0.04	3.76676e-194	T cells
VSIG1	2.33255e-198	2.77393	0.031	0.004	4.91258e-194	T cells
ATG3	2.44227e-198	-0.957749	0.102	0.186	5.14366e-194	T cells
GAA	3.65477e-198	-2.58955	0.009	0.055	7.69731e-194	T cells
THBD	4.39533e-198	-5.68348	0.001	0.038	9.25699e-194	T cells
ITM2A	4.46317e-198	0.76775	0.17	0.094	9.39988e-194	T cells
HNRNPD	5.26111e-198	-0.87174	0.124	0.213	1.10804e-193	T cells
MIR181A1HG	7.46125e-198	-1.96525	0.022	0.077	1.57141e-193	T cells
SVIP	1.25352e-197	0.817478	0.197	0.117	2.64004e-193	T cells
MGLL	1.47124e-197	-3.78899	0.004	0.044	3.09858e-193	T cells
H3F3B	1.8999e-197	-0.297265	0.865	0.892	4.00138e-193	T cells
CBFA2T3	2.51683e-197	-5.40421	0.001	0.038	5.3007e-193	T cells
TFDP2	2.79664e-197	-1.31483	0.06	0.131	5.88999e-193	T cells
MRPL27	3.8681e-197	-1.05252	0.074	0.151	8.14661e-193	T cells
SOD1	4.11895e-197	0.374601	0.551	0.436	8.67492e-193	T cells
ARHGEF1	7.03166e-197	0.632436	0.266	0.173	1.48094e-192	T cells
ZNF331	1.04576e-196	0.844807	0.162	0.089	2.20247e-192	T cells
ANXA4	3.11001e-196	-1.74055	0.025	0.081	6.55e-192	T cells
SSFA2	3.86908e-196	-1.82467	0.022	0.077	8.14868e-192	T cells
RIN2	4.93767e-196	-5.66748	0.001	0.037	1.03992e-191	T cells
SRGAP2	7.2979e-196	-1.81869	0.023	0.079	1.53701e-191	T cells
PNOC	7.5514e-196	-5.26414	0.001	0.038	1.5904e-191	T cells
CNRIP1	1.04364e-195	-5.57835	0.001	0.038	2.19801e-191	T cells
C20orf24	1.29509e-195	-1.41062	0.044	0.109	2.72759e-191	T cells
MSN	1.59294e-195	-0.722182	0.193	0.29	3.3549e-191	T cells
NME4	2.4679e-195	-1.96981	0.029	0.087	5.19765e-191	T cells
GUCY1A3	3.26392e-195	-5.87601	0.001	0.037	6.87415e-191	T cells
PTGS2	6.1556e-195	-5.92989	0.001	0.038	1.29643e-190	T cells
TRAF1	7.38549e-195	1.42587	0.075	0.028	1.55546e-190	T cells
NAGA	9.6412e-195	-2.60299	0.009	0.054	2.03053e-190	T cells
TYMS	1.03452e-194	-3.28641	0.005	0.047	2.17881e-190	T cells
HDGF	1.54229e-194	-1.52414	0.034	0.095	3.24823e-190	T cells
MPO	1.66034e-194	-5.3154	0.01	0.056	3.49684e-190	T cells
KIAA1407	3.62209e-194	-3.43006	0.011	0.057	7.62848e-190	T cells
PDIA4	4.27974e-194	-1.2864	0.068	0.142	9.01357e-190	T cells
FAM3C	6.20573e-194	-1.42158	0.045	0.11	1.30699e-189	T cells
TUBB	1.00668e-193	-1.03986	0.302	0.39	2.12016e-189	T cells
FPR2	1.17676e-193	-5.22172	0.001	0.038	2.47837e-189	T cells
CSGALNACT2	1.4773e-193	-1.3665	0.051	0.118	3.11134e-189	T cells
RILPL2	2.3127e-193	-0.941771	0.125	0.211	4.87077e-189	T cells
HMGA1	3.47356e-193	-1.2696	0.089	0.166	7.31567e-189	T cells
BRI3	3.62836e-193	-2.01869	0.018	0.07	7.64169e-189	T cells
PSMB1	3.87519e-193	-0.596459	0.265	0.366	8.16153e-189	T cells
ERCC1	5.0963e-193	-1.12306	0.069	0.142	1.07333e-188	T cells
SLC25A37	5.88377e-193	-1.22505	0.105	0.186	1.23918e-188	T cells
TRIQK	9.66849e-193	-2.88218	0.007	0.049	2.03628e-188	T cells
MLTK	1.14649e-192	-1.93064	0.02	0.073	2.41462e-188	T cells
EGR1	1.37733e-192	-2.70866	0.017	0.067	2.90079e-188	T cells
SPCS3	1.39429e-192	-0.910565	0.137	0.226	2.93651e-188	T cells
SH2D3A	2.67107e-192	1.39736	0.079	0.031	5.62554e-188	T cells
SH2B3	2.71244e-192	-2.0942	0.016	0.066	5.71267e-188	T cells
OLR1	3.12796e-192	-7.06472	0	0.036	6.58779e-188	T cells
KDELR1	3.49487e-192	-0.909954	0.122	0.208	7.36054e-188	T cells
TREM1	4.47218e-192	-5.55786	0.001	0.037	9.41887e-188	T cells
CYSTM1	4.97093e-192	-1.89273	0.022	0.076	1.04693e-187	T cells
SLC39A3	9.20042e-192	-1.45577	0.042	0.106	1.9377e-187	T cells
SF3B14	1.45009e-191	-0.599239	0.26	0.362	3.05404e-187	T cells
TTC38	1.86079e-191	-2.23503	0.014	0.063	3.91901e-187	T cells
IDH1	5.0593e-191	-1.65717	0.028	0.084	1.06554e-186	T cells
CCNH	8.18613e-191	0.66015	0.303	0.21	1.72408e-186	T cells
TYMP	1.68661e-190	-1.51409	0.043	0.107	3.55217e-186	T cells
RP5-887A10.1	2.15369e-190	-5.72947	0.001	0.037	4.53589e-186	T cells
UQCRB	2.39267e-190	0.215802	0.891	0.839	5.0392e-186	T cells
MAD2L2	3.06652e-190	-1.22269	0.067	0.14	6.4584e-186	T cells
C9orf72	1.05057e-189	-1.68268	0.029	0.086	2.21261e-185	T cells
CTB-61M7.2	1.13981e-189	-5.73745	0.001	0.036	2.40056e-185	T cells
TMEM165	1.87637e-189	-1.50614	0.035	0.094	3.95183e-185	T cells
SF3B5	1.89298e-189	-0.538983	0.302	0.404	3.9868e-185	T cells
CDK6	1.94143e-189	-1.38512	0.064	0.134	4.08884e-185	T cells
CYB5R4	2.14622e-189	-1.14597	0.066	0.138	4.52016e-185	T cells
TUBA1C	2.92735e-189	-1.48691	0.044	0.107	6.16529e-185	T cells
LAP3	3.10611e-189	-1.34413	0.046	0.11	6.54178e-185	T cells
ITM2C	5.84662e-189	-1.63972	0.077	0.15	1.23136e-184	T cells
VSIG4	6.09214e-189	-5.52692	0.001	0.037	1.28306e-184	T cells
TBC1D9	1.00078e-188	-5.04367	0.001	0.037	2.10773e-184	T cells
TMEM14C	1.47608e-188	-1.09033	0.128	0.212	3.10877e-184	T cells
CREG1	5.29161e-188	-3.12108	0.005	0.046	1.11447e-183	T cells
ERG	5.36412e-188	-6.115	0.001	0.035	1.12974e-183	T cells
ATP6AP1	6.86951e-188	-1.47391	0.038	0.099	1.44679e-183	T cells
HLA-DOB	7.40384e-188	-4.23987	0.002	0.039	1.55932e-183	T cells
NBPF10	8.84632e-188	-0.935286	0.117	0.2	1.86312e-183	T cells
RIN3	1.27745e-187	-1.60171	0.031	0.089	2.69044e-183	T cells
HBB	1.72621e-187	-5.02441	0.12	0.198	3.63557e-183	T cells
RHOC	1.84305e-187	-1.17031	0.1	0.179	3.88166e-183	T cells
DDT	2.18132e-187	-0.567337	0.314	0.411	4.59407e-183	T cells
IL1RN	2.75336e-187	-5.29398	0.001	0.037	5.79885e-183	T cells
GYPC	2.81549e-187	0.297032	0.459	0.339	5.92971e-183	T cells
HIST1H2AC	3.16417e-187	-1.85272	0.032	0.089	6.66405e-183	T cells
AL592284.1	3.27193e-187	0.768988	0.192	0.114	6.89101e-183	T cells
SLAMF1	3.7762e-187	1.57634	0.062	0.021	7.95305e-183	T cells
FOXP1	5.09198e-187	0.459971	0.41	0.306	1.07242e-182	T cells
RNASE1	8.06376e-187	-5.83961	0.002	0.038	1.69831e-182	T cells
HBA1	9.40382e-187	-4.76586	0.027	0.081	1.98054e-182	T cells
TUBB6	1.14205e-186	-5.1134	0.001	0.036	2.40528e-182	T cells
IMPA2	2.52457e-186	-3.42149	0.004	0.043	5.31699e-182	T cells
ASRGL1	2.85341e-186	-2.36959	0.011	0.056	6.00958e-182	T cells
NCF1	4.9764e-186	-0.986686	0.196	0.283	1.04808e-181	T cells
FIBP	6.40571e-186	-0.896355	0.102	0.183	1.34911e-181	T cells
VEGFA	7.13046e-186	-5.31558	0.001	0.036	1.50175e-181	T cells
REEP5	1.06318e-185	-0.754934	0.156	0.247	2.23917e-181	T cells
C10orf10	1.07617e-185	-6.18087	0.001	0.037	2.26652e-181	T cells
CCDC104	3.83942e-185	1.07758	0.118	0.058	8.08619e-181	T cells
SELM	1.14933e-184	0.283929	0.21	0.124	2.42059e-180	T cells
SH3BP2	1.57638e-184	-1.45998	0.037	0.097	3.32001e-180	T cells
CXCR4	2.27657e-184	0.616563	0.635	0.539	4.79468e-180	T cells
ITGAE	2.39897e-184	-0.947565	0.096	0.175	5.05246e-180	T cells
COX17	3.38806e-184	-0.657042	0.218	0.315	7.1356e-180	T cells
PSMB2	4.83467e-184	-0.805582	0.128	0.214	1.01823e-179	T cells
NIPSNAP3A	1.09011e-183	-1.55856	0.03	0.087	2.29588e-179	T cells
CRTAP	3.93415e-183	-1.57392	0.03	0.087	8.28572e-179	T cells
APBB1	5.55774e-183	1.77085	0.051	0.015	1.17052e-178	T cells
HNRNPAB	6.48887e-183	-1.70799	0.026	0.08	1.36662e-178	T cells
FCER1A	1.77147e-182	-5.35935	0.002	0.038	3.73089e-178	T cells
TNFRSF17	2.63492e-182	-5.6153	0.001	0.035	5.54941e-178	T cells
IER5	2.80536e-182	-2.37505	0.013	0.059	5.90837e-178	T cells
ARID3A	2.91603e-182	-1.65971	0.026	0.08	6.14145e-178	T cells
LTA	3.18996e-182	2.41548	0.033	0.006	6.71837e-178	T cells
GGH	4.51554e-182	-2.74889	0.007	0.048	9.51018e-178	T cells
CD300LF	4.88086e-182	-5.04059	0.001	0.036	1.02796e-177	T cells
MCL1	1.47742e-181	-0.826168	0.217	0.308	3.11159e-177	T cells
PLXND1	1.76856e-181	-2.51804	0.01	0.053	3.72477e-177	T cells
RP11-427H3.3	1.83565e-181	0.944129	0.136	0.071	3.86606e-177	T cells
HELB	1.88488e-181	1.45393	0.068	0.025	3.96975e-177	T cells
RALB	5.29547e-181	-1.40457	0.038	0.098	1.11528e-176	T cells
CHPT1	1.24583e-180	-1.79684	0.022	0.074	2.62385e-176	T cells
EIF4B	1.35437e-180	0.403282	0.553	0.456	2.85244e-176	T cells
CTLA4	1.52553e-180	3.07635	0.026	0.003	3.21291e-176	T cells
MTHFD2L	3.59809e-180	-1.53576	0.032	0.089	7.57794e-176	T cells
EIF4G3	7.56994e-180	-1.68545	0.025	0.077	1.5943e-175	T cells
RGCC	8.54799e-180	1.49373	0.059	0.02	1.80029e-175	T cells
LILRA1	1.04419e-179	-6.1217	0	0.034	2.19916e-175	T cells
CXCL16	1.7695e-179	-3.22674	0.005	0.044	3.72674e-175	T cells
ERH	2.11677e-179	-0.545223	0.386	0.474	4.45814e-175	T cells
PXK	2.37596e-179	-1.66709	0.025	0.078	5.00401e-175	T cells
CENPF	3.19642e-179	-2.06866	0.022	0.073	6.73198e-175	T cells
GNB4	4.98069e-179	-3.41738	0.004	0.041	1.04898e-174	T cells
TMC8	5.05635e-179	0.824318	0.161	0.091	1.06492e-174	T cells
SEC14L1	1.04423e-178	-1.37673	0.046	0.109	2.19926e-174	T cells
AKAP12	1.12617e-178	-4.87408	0.002	0.037	2.37183e-174	T cells
STRBP	2.0578e-178	-1.92576	0.02	0.069	4.33394e-174	T cells
IDH2	6.49371e-178	-0.827331	0.14	0.226	1.36764e-173	T cells
DST	6.58932e-178	-2.52581	0.009	0.052	1.38778e-173	T cells
FUOM	1.13145e-177	-1.47662	0.036	0.094	2.38294e-173	T cells
TNS3	1.24476e-177	-5.00085	0.001	0.035	2.62159e-173	T cells
CHML	1.36598e-177	-2.14321	0.014	0.06	2.87689e-173	T cells
SNHG8	1.45594e-177	0.350966	0.471	0.361	3.06636e-173	T cells
FLNA	2.33831e-177	-0.826689	0.156	0.243	4.92471e-173	T cells
RHBDF2	2.62077e-177	-1.51335	0.032	0.089	5.51959e-173	T cells
BLVRA	2.68268e-177	-1.42556	0.039	0.098	5.64999e-173	T cells
ASGR2	2.94858e-177	-5.2879	0.001	0.034	6.21e-173	T cells
CD300C	3.20983e-177	-5.36164	0.001	0.034	6.76022e-173	T cells
RASD1	7.6104e-177	-4.08484	0.004	0.04	1.60283e-172	T cells
ZNF22	8.58446e-177	-0.939525	0.102	0.18	1.80797e-172	T cells
ROGDI	1.42372e-176	-1.88897	0.019	0.068	2.9985e-172	T cells
CSNK2B	1.89222e-176	-0.666355	0.187	0.279	3.98521e-172	T cells
PPIF	2.11389e-176	-2.73962	0.009	0.05	4.45206e-172	T cells
ATP5F1	3.06796e-176	-0.614359	0.227	0.322	6.46142e-172	T cells
AP2M1	4.17079e-176	-0.669683	0.201	0.294	8.78411e-172	T cells
PLAGL1	4.5899e-176	-2.76617	0.007	0.047	9.66678e-172	T cells
EMILIN2	4.88548e-176	-2.43579	0.01	0.052	1.02893e-171	T cells
FCGR2B	7.03451e-176	-4.46638	0.002	0.036	1.48154e-171	T cells
MPHOSPH8	2.10804e-175	0.474919	0.38	0.28	4.43975e-171	T cells
PLEKHF2	2.25456e-175	-1.72333	0.025	0.077	4.74832e-171	T cells
NDUFS3	3.57884e-175	-0.884565	0.103	0.182	7.5374e-171	T cells
NUSAP1	3.78377e-175	-2.37411	0.014	0.058	7.96901e-171	T cells
NMRK1	3.96472e-175	0.977857	0.126	0.065	8.3501e-171	T cells
SLC25A45	5.60252e-175	0.801809	0.171	0.1	1.17995e-170	T cells
DNAJB11	5.77299e-175	-1.04592	0.082	0.156	1.21585e-170	T cells
TNFAIP8	6.66989e-175	0.536449	0.317	0.223	1.40474e-170	T cells
SRP14	6.71634e-175	-0.358362	0.696	0.741	1.41453e-170	T cells
GM2A	9.77816e-175	-2.86118	0.007	0.045	2.05938e-170	T cells
DUT	1.20736e-174	-1.0745	0.189	0.273	2.54282e-170	T cells
ORAI3	1.84439e-174	-2.1712	0.013	0.057	3.88448e-170	T cells
GNB1	2.46259e-174	-1.0542	0.07	0.14	5.18647e-170	T cells
NAGK	2.87784e-174	-1.20139	0.056	0.122	6.06102e-170	T cells
SDF2L1	3.8614e-174	-1.12597	0.128	0.207	8.1325e-170	T cells
PGK1	5.08722e-174	-0.654195	0.225	0.318	1.07142e-169	T cells
NDUFAB1	5.53141e-174	-0.689076	0.189	0.28	1.16497e-169	T cells
VKORC1	5.64277e-174	-0.963049	0.089	0.164	1.18842e-169	T cells
RGS1	5.67164e-174	1.28657	0.143	0.08	1.1945e-169	T cells
CTSC	8.73691e-174	-0.810902	0.146	0.232	1.84008e-169	T cells
DSE	1.33102e-173	-2.26149	0.013	0.056	2.80326e-169	T cells
SNX18	2.13743e-173	-2.31636	0.011	0.054	4.50163e-169	T cells
ADAM15	2.15616e-173	-2.55673	0.009	0.05	4.5411e-169	T cells
SH3GLB1	2.51153e-173	-0.784053	0.128	0.212	5.28954e-169	T cells
ACAP2	3.55529e-173	-0.808697	0.132	0.216	7.48779e-169	T cells
EIF4G2	6.64763e-173	-0.500465	0.315	0.415	1.40006e-168	T cells
SIGLEC10	1.0744e-172	-2.81817	0.008	0.047	2.26279e-168	T cells
HERPUD1	1.4934e-172	-1.16173	0.206	0.295	3.14524e-168	T cells
TCN2	2.91019e-172	-4.29804	0.002	0.036	6.12916e-168	T cells
MS4A3	3.796e-172	-6.03429	0.001	0.033	7.99475e-168	T cells
SIGLEC9	4.80043e-172	-4.09514	0.002	0.036	1.01102e-167	T cells
SESTD1	1.11214e-171	-2.73516	0.007	0.046	2.34227e-167	T cells
IFI16	1.21092e-171	-0.497564	0.351	0.445	2.55032e-167	T cells
GAB1	1.34305e-171	-4.98326	0.001	0.034	2.82859e-167	T cells
DUSP3	1.60993e-171	-2.76489	0.007	0.046	3.39066e-167	T cells
ANKRD50	1.61593e-171	-4.95765	0.001	0.034	3.40332e-167	T cells
TMED9	2.09133e-171	-0.824508	0.152	0.237	4.40455e-167	T cells
MCTP2	2.94478e-171	-1.88142	0.018	0.066	6.20199e-167	T cells
SMC4	3.01618e-171	-1.13463	0.082	0.153	6.35237e-167	T cells
JAK2	4.49675e-171	-1.80664	0.021	0.07	9.47061e-167	T cells
ODF3B	4.58043e-171	-2.34311	0.011	0.053	9.64685e-167	T cells
EID1	6.79118e-171	-0.545871	0.277	0.374	1.43029e-166	T cells
HBD	8.28055e-171	-5.07029	0.008	0.047	1.74397e-166	T cells
PTTG1IP	1.20132e-170	-0.983911	0.086	0.159	2.53009e-166	T cells
WDR41	1.31356e-170	-1.90146	0.017	0.063	2.76649e-166	T cells
ECHDC2	1.44276e-170	0.915845	0.132	0.071	3.03859e-166	T cells
CLEC11A	1.48768e-170	-2.02455	0.018	0.064	3.13321e-166	T cells
HNRNPC	2.18034e-170	-0.435543	0.436	0.523	4.59201e-166	T cells
F13A1	3.49418e-170	-5.75872	0.001	0.032	7.3591e-166	T cells
CAMTA1	3.53972e-170	-0.755798	0.137	0.221	7.455e-166	T cells
MBD2	4.76056e-170	-1.42281	0.035	0.091	1.00262e-165	T cells
MRPL28	5.8058e-170	-1.02922	0.071	0.14	1.22276e-165	T cells
ADAM9	7.25765e-170	-3.9895	0.002	0.036	1.52853e-165	T cells
GALK1	1.6336e-169	-1.56196	0.028	0.08	3.44052e-165	T cells
PGAM1	3.67227e-169	-0.745954	0.158	0.244	7.73417e-165	T cells
RP11-291B21.2	4.99339e-169	1.56257	0.078	0.033	1.05166e-164	T cells
FOSL2	1.01913e-168	-1.27961	0.053	0.116	2.14638e-164	T cells
CD44	4.83622e-168	0.335991	0.475	0.364	1.01856e-163	T cells
YWHAH	5.05418e-168	-1.75837	0.023	0.072	1.06446e-163	T cells
STAC3	6.61565e-168	-3.61622	0.003	0.037	1.39332e-163	T cells
DDX39B	9.47672e-168	0.542064	0.298	0.208	1.99589e-163	T cells
HLA-DQB2	1.12017e-167	-2.66132	0.009	0.048	2.3592e-163	T cells
ACTN4	1.27056e-167	-0.891498	0.092	0.167	2.67592e-163	T cells
ALDH3B1	1.38896e-167	-2.50775	0.009	0.049	2.92528e-163	T cells
G6PD	2.28318e-167	-1.37956	0.038	0.094	4.8086e-163	T cells
NIPAL3	3.09431e-167	1.04917	0.11	0.055	6.51692e-163	T cells
ZMIZ1	3.49526e-167	-2.45616	0.009	0.049	7.36136e-163	T cells
CHMP4B	3.56661e-167	-1.51633	0.03	0.083	7.51165e-163	T cells
IRF2BP2	3.58602e-167	-1.02278	0.076	0.145	7.55252e-163	T cells
PPT1	5.05071e-167	-1.03304	0.089	0.162	1.06373e-162	T cells
RBM3	5.38181e-167	-0.443383	0.461	0.543	1.13346e-162	T cells
APAF1	6.21511e-167	-1.55485	0.029	0.082	1.30897e-162	T cells
ENG	6.30129e-167	-2.42971	0.014	0.057	1.32711e-162	T cells
UBAC1	6.35073e-167	-2.10501	0.016	0.061	1.33753e-162	T cells
RP11-660L16.2	7.43539e-167	0.945994	0.123	0.064	1.56597e-162	T cells
TLR8	7.67602e-167	-5.79971	0.001	0.031	1.61665e-162	T cells
TMED10	1.21255e-166	-0.772778	0.145	0.229	2.55374e-162	T cells
NDUFS8	3.03439e-166	-0.624283	0.213	0.304	6.39074e-162	T cells
PCBP2	5.37428e-166	-0.420955	0.458	0.544	1.13188e-161	T cells
PARVB	9.28384e-166	-2.05074	0.015	0.058	1.95527e-161	T cells
TUFM	9.39689e-166	-0.582402	0.233	0.326	1.97908e-161	T cells
WDR34	1.03419e-165	-2.77442	0.006	0.044	2.17811e-161	T cells
CALD1	1.05643e-165	-5.77551	0.004	0.04	2.22495e-161	T cells
CHMP2A	2.39564e-165	-0.697094	0.172	0.259	5.04546e-161	T cells
CIITA	2.66945e-165	-3.52661	0.003	0.037	5.62213e-161	T cells
MAP2K3	2.7899e-165	-1.39395	0.037	0.092	5.87581e-161	T cells
JAZF1	3.53845e-165	-1.96454	0.016	0.06	7.45232e-161	T cells
CCNG2	3.71872e-165	-1.87131	0.017	0.063	7.83199e-161	T cells
2025-09-09	4.05961e-165	0.513385	0.312	0.22	8.54994e-161	T cells
LL22NC03-2H8.5	4.1981e-165	-1.41034	0.045	0.103	8.84162e-161	T cells
PLD3	4.55656e-165	-1.23078	0.068	0.134	9.59657e-161	T cells
FEZ2	5.63159e-165	-1.23625	0.046	0.105	1.18607e-160	T cells
AK2	6.14093e-165	-1.07344	0.064	0.129	1.29334e-160	T cells
PLXNC1	2.68537e-164	-1.87184	0.018	0.064	5.65565e-160	T cells
GNA15	3.25358e-164	-2.54378	0.008	0.046	6.85237e-160	T cells
SLA	4.77018e-164	0.631922	0.334	0.245	1.00465e-159	T cells
MAT2A	9.87144e-164	-0.917509	0.12	0.198	2.07902e-159	T cells
PDLIM7	1.10382e-163	-2.25297	0.012	0.054	2.32476e-159	T cells
OSCAR	1.1237e-163	-5.28164	0.001	0.031	2.36662e-159	T cells
SNRPD3	1.63369e-163	-0.72814	0.151	0.235	3.44072e-159	T cells
CXCL3	2.32891e-163	-5.99499	0.004	0.038	4.90491e-159	T cells
SMIM1	2.87145e-163	-2.85155	0.013	0.054	6.04755e-159	T cells
ARF3	3.13589e-163	-1.13745	0.054	0.116	6.60449e-159	T cells
SDPR	3.29232e-163	-4.77655	0.001	0.031	6.93395e-159	T cells
SFI1	3.4917e-163	1.0102	0.109	0.055	7.35388e-159	T cells
CD200	3.55724e-163	-2.5916	0.009	0.047	7.49191e-159	T cells
RP11-164H13.1	5.16226e-163	-3.67704	0.008	0.045	1.08722e-158	T cells
GALNT1	5.92385e-163	-1.46118	0.029	0.081	1.24762e-158	T cells
CKS1B	6.02368e-163	-1.24901	0.061	0.125	1.26865e-158	T cells
COLGALT1	9.59505e-163	-2.20421	0.012	0.053	2.02081e-158	T cells
CYFIP1	1.84287e-162	-2.98743	0.005	0.041	3.88127e-158	T cells
APPL1	3.44797e-162	-0.905796	0.09	0.162	7.26177e-158	T cells
DAPP1	4.27678e-162	-1.48991	0.032	0.085	9.00733e-158	T cells
EIF4E2	5.03825e-162	-0.962317	0.08	0.149	1.06111e-157	T cells
PTGDS	5.08194e-162	-4.28962	0.02	0.065	1.07031e-157	T cells
VCL	1.12318e-161	-1.37945	0.037	0.092	2.36552e-157	T cells
DNAJC10	1.12344e-161	-1.03886	0.07	0.137	2.36609e-157	T cells
TK1	1.18799e-161	-2.33079	0.009	0.047	2.50203e-157	T cells
GPR34	1.63576e-161	-4.76153	0.001	0.032	3.44508e-157	T cells
ZSWIM6	2.11399e-161	-2.36725	0.01	0.049	4.45228e-157	T cells
IRF5	2.17009e-161	-3.38241	0.004	0.037	4.57043e-157	T cells
TIMM10	3.65672e-161	-0.858369	0.104	0.179	7.70142e-157	T cells
NDUFB1	7.01285e-161	-0.567244	0.283	0.374	1.47698e-156	T cells
WASF1	7.43802e-161	-5.25003	0.001	0.031	1.56652e-156	T cells
AEBP1	9.29487e-161	-3.48757	0.005	0.04	1.95759e-156	T cells
TAGAP	1.25279e-160	0.797145	0.176	0.106	2.63849e-156	T cells
PTRF	1.6532e-160	-4.30009	0.002	0.034	3.48181e-156	T cells
TOP2B	1.72106e-160	-1.06943	0.086	0.156	3.62472e-156	T cells
NUPR1	2.35287e-160	-5.64424	0.002	0.033	4.95539e-156	T cells
HNRNPK	2.40586e-160	-0.442363	0.422	0.51	5.06699e-156	T cells
SIL1	2.51557e-160	-1.99953	0.015	0.058	5.29805e-156	T cells
TSPAN4	2.78235e-160	-2.35931	0.011	0.05	5.85992e-156	T cells
POLR2J3	3.02718e-160	0.529282	0.287	0.2	6.37555e-156	T cells
CLU	5.64948e-160	-2.87305	0.013	0.055	1.18984e-155	T cells
COMMD9	7.02322e-160	-1.19306	0.048	0.108	1.47916e-155	T cells
ASPM	1.71419e-159	-1.96159	0.01	0.05	3.61026e-155	T cells
PRDX4	1.94688e-159	-1.50356	0.057	0.118	4.10033e-155	T cells
AP1B1	2.19074e-159	-1.85984	0.017	0.062	4.61391e-155	T cells
PLCG2	2.98442e-159	-3.2755	0.004	0.037	6.2855e-155	T cells
TTC39C	4.50482e-159	1.3201	0.075	0.032	9.4876e-155	T cells
EPB41L2	4.87332e-159	-2.44469	0.009	0.048	1.02637e-154	T cells
SC5D	5.90433e-159	1.35883	0.092	0.044	1.24351e-154	T cells
DUSP22	1.31007e-158	-1.27251	0.043	0.1	2.75914e-154	T cells
MTHFD2	1.36237e-158	-1.13303	0.058	0.121	2.86929e-154	T cells
UBE2A	1.4959e-158	-0.897908	0.088	0.159	3.1505e-154	T cells
RBBP4	1.5275e-158	-0.730072	0.142	0.223	3.21707e-154	T cells
ICAM4	1.67254e-158	-3.09465	0.005	0.039	3.52254e-154	T cells
HIPK3	2.43586e-158	-1.11112	0.061	0.124	5.13016e-154	T cells
TPX2	3.03871e-158	-2.55256	0.007	0.044	6.39984e-154	T cells
C11orf74	3.87613e-158	-2.87083	0.006	0.041	8.16352e-154	T cells
SERPING1	4.00423e-158	-6.46792	0.001	0.03	8.4333e-154	T cells
BANF1	4.5188e-158	-0.59228	0.225	0.314	9.51704e-154	T cells
RAD23B	7.26458e-158	-1.30862	0.039	0.094	1.52999e-153	T cells
HLX	9.10653e-158	-5.46438	0.001	0.03	1.91793e-153	T cells
MYL4	9.21083e-158	-4.96046	0.001	0.032	1.93989e-153	T cells
CRHBP	9.88425e-158	-5.89637	0.001	0.03	2.08172e-153	T cells
AHCY	1.06603e-157	-1.33308	0.037	0.092	2.24518e-153	T cells
FCRL2	3.20978e-157	-3.26009	0.005	0.039	6.76012e-153	T cells
ELANE	3.89381e-157	-5.48356	0.008	0.044	8.20076e-153	T cells
NT5C	4.18035e-157	-0.855273	0.097	0.17	8.80423e-153	T cells
CD34	4.28482e-157	-6.569	0	0.029	9.02425e-153	T cells
SIRPB1	6.86355e-157	-3.4243	0.004	0.036	1.44553e-152	T cells
ADORA3	2.27222e-156	-4.9499	0.001	0.031	4.78553e-152	T cells
POLR2E	3.44598e-156	-0.772746	0.12	0.197	7.25757e-152	T cells
ZEB2-AS1	3.76471e-156	-5.61746	0.001	0.03	7.92885e-152	T cells
C9orf78	4.94807e-156	0.503908	0.326	0.237	1.04211e-151	T cells
COA3	5.66502e-156	-0.917944	0.084	0.153	1.19311e-151	T cells
CALCRL	5.93418e-156	-6.17219	0.001	0.03	1.2498e-151	T cells
PCBD1	6.81787e-156	-1.46298	0.058	0.119	1.43591e-151	T cells
S100A13	7.48689e-156	-3.37268	0.005	0.039	1.57681e-151	T cells
BCAP29	7.75335e-156	-1.20973	0.045	0.103	1.63293e-151	T cells
DHFR	8.87129e-156	-1.80346	0.023	0.07	1.86838e-151	T cells
AHSP	1.0531e-155	-5.20684	0.011	0.05	2.21793e-151	T cells
UBE2F	1.17801e-155	-0.98902	0.076	0.142	2.481e-151	T cells
AGTPBP1	1.25988e-155	-1.26504	0.046	0.103	2.65342e-151	T cells
SRSF9	1.382e-155	-1.29103	0.04	0.094	2.91062e-151	T cells
CAPRIN1	1.58836e-155	-0.986515	0.068	0.133	3.34524e-151	T cells
HOXA9	1.72267e-155	-4.61512	0.001	0.031	3.62812e-151	T cells
UQCC2	1.84901e-155	-0.892514	0.101	0.173	3.8942e-151	T cells
P2RX5	2.115e-155	-2.22167	0.014	0.055	4.4544e-151	T cells
RP11-799D4.4	3.21776e-155	2.31364	0.03	0.006	6.77693e-151	T cells
PARVG	4.83065e-155	-1.01574	0.069	0.134	1.01738e-150	T cells
NEDD8	7.28528e-155	-0.417907	0.431	0.517	1.53435e-150	T cells
CDK1	8.65891e-155	-2.56216	0.009	0.046	1.82365e-150	T cells
RP11-145M9.4	9.71065e-155	-3.54883	0.003	0.035	2.04516e-150	T cells
FCHSD2	1.01208e-154	-1.6388	0.024	0.071	2.13154e-150	T cells
LSP1	1.16173e-154	-0.607036	0.295	0.379	2.44672e-150	T cells
PPM1F	1.24472e-154	-2.01323	0.014	0.056	2.6215e-150	T cells
UROD	2.20038e-154	-1.3904	0.042	0.097	4.63423e-150	T cells
DENND3	3.16522e-154	-2.2126	0.011	0.05	6.66627e-150	T cells
NDUFB10	3.18007e-154	-0.508549	0.295	0.386	6.69755e-150	T cells
2025-09-06	3.80807e-154	0.39037	0.372	0.274	8.02017e-150	T cells
SLC43A3	5.67253e-154	-2.2313	0.011	0.049	1.19469e-149	T cells
LRRC59	6.36747e-154	-1.30012	0.039	0.093	1.34105e-149	T cells
NDUFB11	7.19697e-154	-0.436002	0.415	0.5	1.51575e-149	T cells
C11orf31	1.83506e-153	-0.404666	0.432	0.518	3.86483e-149	T cells
SH3TC1	1.85839e-153	-2.28246	0.01	0.048	3.91397e-149	T cells
H2AFV	1.86138e-153	-0.769822	0.155	0.236	3.92024e-149	T cells
CCT5	2.49792e-153	-0.876272	0.099	0.171	5.26087e-149	T cells
CCSER2	2.60156e-153	0.763907	0.161	0.096	5.47914e-149	T cells
CYB5R3	2.75844e-153	-1.14855	0.057	0.117	5.80955e-149	T cells
QSOX1	2.94407e-153	-1.77582	0.019	0.063	6.20051e-149	T cells
CLECL1	4.15803e-153	-2.10415	0.013	0.054	8.75723e-149	T cells
MPG	5.28878e-153	-0.765302	0.122	0.199	1.11387e-148	T cells
HOPX	6.92268e-153	-0.9804	0.144	0.22	1.45799e-148	T cells
CEBPA	7.22641e-153	-4.84777	0.001	0.03	1.52195e-148	T cells
ITPRIPL2	7.45227e-153	-2.9166	0.005	0.039	1.56952e-148	T cells
LIMS1	1.0336e-152	-0.787838	0.131	0.208	2.17686e-148	T cells
STARD4-AS1	1.3078e-152	-4.37409	0.002	0.031	2.75436e-148	T cells
MIEN1	2.40657e-152	-0.698427	0.154	0.236	5.06848e-148	T cells
GCSH	8.22999e-152	-1.66265	0.024	0.07	1.73332e-147	T cells
PTGDR	9.6289e-152	-1.45458	0.04	0.094	2.02794e-147	T cells
RNF141	9.70964e-152	-1.54272	0.027	0.075	2.04495e-147	T cells
RCN1	1.17975e-151	-1.99675	0.016	0.058	2.48468e-147	T cells
EXOSC4	1.48925e-151	-1.45111	0.029	0.079	3.13651e-147	T cells
KMO	1.50808e-151	-5.88469	0	0.029	3.17617e-147	T cells
CRISPLD2	1.85488e-151	-3.00427	0.006	0.04	3.90657e-147	T cells
POLR2G	1.86482e-151	-0.767658	0.123	0.199	3.9275e-147	T cells
ZNF706	1.88484e-151	-0.572252	0.268	0.356	3.96966e-147	T cells
CARS2	2.20167e-151	-1.63206	0.025	0.072	4.63693e-147	T cells
HLA-DOA	1.04226e-150	-2.76594	0.006	0.04	2.1951e-146	T cells
MAPKAPK3	1.52869e-150	-1.0622	0.063	0.125	3.21958e-146	T cells
NPL	1.92394e-150	-2.73343	0.007	0.042	4.05201e-146	T cells
TAGLN2	2.03589e-150	-0.581388	0.292	0.379	4.28778e-146	T cells
WDFY3	2.15851e-150	-5.46677	0.001	0.029	4.54605e-146	T cells
RAB11A	2.23125e-150	-0.73713	0.143	0.222	4.69923e-146	T cells
HNRNPA3	4.12499e-150	-0.445333	0.404	0.49	8.68763e-146	T cells
ZNF101	4.62443e-150	1.03116	0.102	0.051	9.73951e-146	T cells
REL	6.61943e-150	-0.537662	0.177	0.264	1.39412e-145	T cells
LSM2	7.09228e-150	-0.596152	0.19	0.276	1.4937e-145	T cells
ATF3	8.1376e-150	-2.81175	0.011	0.049	1.71386e-145	T cells
NMT2	8.38105e-150	1.29091	0.069	0.029	1.76513e-145	T cells
FAM46A	8.90294e-150	-1.46899	0.033	0.083	1.87505e-145	T cells
LRMP	1.09777e-149	-1.23259	0.049	0.106	2.31202e-145	T cells
AHCYL1	1.23868e-149	-1.34978	0.033	0.084	2.60879e-145	T cells
RBBP8	1.29684e-149	-2.40113	0.008	0.044	2.73127e-145	T cells
HK3	1.32871e-149	-5.03216	0.001	0.029	2.79839e-145	T cells
GPR56	1.85705e-149	-1.96034	0.015	0.056	3.91114e-145	T cells
RP13-977J11.2	5.09284e-149	1.90846	0.037	0.01	1.0726e-144	T cells
RAD51AP1	8.44829e-149	-2.7995	0.006	0.039	1.77929e-144	T cells
SRA1	1.11159e-148	-1.03296	0.065	0.127	2.34112e-144	T cells
CYB561A3	1.23329e-148	-1.33145	0.053	0.11	2.59743e-144	T cells
TFEB	1.33949e-148	-2.06939	0.013	0.052	2.82109e-144	T cells
EIF2AK4	1.35332e-148	-1.36273	0.034	0.084	2.85022e-144	T cells
SMIM10	1.71124e-148	-5.48869	0.001	0.028	3.60405e-144	T cells
SIGLEC14	1.79075e-148	-5.4571	0.001	0.028	3.77149e-144	T cells
FCGR1B	2.30042e-148	-7.11172	0	0.027	4.8449e-144	T cells
PCNA	2.38166e-148	-1.44089	0.047	0.102	5.01601e-144	T cells
SCP2	4.60483e-148	-0.623848	0.194	0.278	9.69823e-144	T cells
KHDRBS1	5.01578e-148	-0.811274	0.1	0.171	1.05637e-143	T cells
GNG11	5.74136e-148	-5.86347	0.001	0.029	1.20919e-143	T cells
MYCT1	8.01187e-148	-6.62444	0	0.027	1.68738e-143	T cells
VAMP3	8.93362e-148	-1.15685	0.05	0.107	1.88151e-143	T cells
SLC24A4	9.60463e-148	-5.29008	0.001	0.028	2.02283e-143	T cells
ABHD5	1.50143e-147	-1.83968	0.019	0.062	3.16217e-143	T cells
CD83	1.73664e-147	-2.17677	0.023	0.068	3.65754e-143	T cells
IL27RA	1.96352e-147	0.718888	0.179	0.111	4.13538e-143	T cells
TMEM258	2.58545e-147	-0.456057	0.438	0.517	5.44522e-143	T cells
ATP13A3	2.72916e-147	-1.44119	0.032	0.081	5.74789e-143	T cells
GMNN	7.11365e-147	-1.78279	0.019	0.061	1.4982e-142	T cells
TCIRG1	1.27256e-146	-1.14292	0.063	0.124	2.68013e-142	T cells
PVRL2	1.3841e-146	-5.41513	0.001	0.028	2.91505e-142	T cells
TNNI2	1.76537e-146	-5.25404	0.001	0.028	3.71804e-142	T cells
PPP4C	2.30626e-146	-0.62937	0.181	0.264	4.85722e-142	T cells
PLOD1	2.57167e-146	-3.67124	0.003	0.032	5.4162e-142	T cells
PRKAR2B	2.67523e-146	-4.57437	0.001	0.029	5.6343e-142	T cells
FAM45A	3.19436e-146	-0.978915	0.071	0.134	6.72764e-142	T cells
OSBPL11	3.37523e-146	-1.3934	0.03	0.079	7.10857e-142	T cells
RALBP1	3.55577e-146	-1.2522	0.038	0.091	7.48881e-142	T cells
KDM1B	4.10772e-146	-2.62234	0.007	0.04	8.65126e-142	T cells
HADHB	4.31981e-146	-0.875835	0.087	0.154	9.09795e-142	T cells
DUSP4	5.88043e-146	2.58734	0.036	0.01	1.23848e-141	T cells
KIF13A	1.52283e-145	-4.30054	0.002	0.03	3.20723e-141	T cells
MBOAT7	2.39134e-145	-1.94997	0.015	0.054	5.03639e-141	T cells
DNAJB1	3.11138e-145	0.644141	0.229	0.153	6.55288e-141	T cells
AGO4	3.11619e-145	-1.76261	0.018	0.06	6.56301e-141	T cells
RAB1A	3.12793e-145	-0.839219	0.098	0.168	6.58773e-141	T cells
GRHPR	3.31592e-145	-0.960639	0.076	0.14	6.98365e-141	T cells
GZMM	4.88243e-145	0.145527	0.284	0.188	1.02829e-140	T cells
C19orf48	5.20648e-145	-1.257	0.057	0.114	1.09654e-140	T cells
HMMR	5.73729e-145	-2.89568	0.006	0.038	1.20833e-140	T cells
RNH1	7.10143e-145	-0.712747	0.162	0.24	1.49563e-140	T cells
GATA2	7.55547e-145	-5.0849	0.001	0.028	1.59126e-140	T cells
ACADVL	7.72239e-145	-0.865752	0.096	0.165	1.62641e-140	T cells
BEX2	8.93966e-145	0.928659	0.109	0.057	1.88278e-140	T cells
PHGDH	1.48286e-144	-2.69072	0.007	0.041	3.12306e-140	T cells
ADAM17	1.49572e-144	-1.09525	0.054	0.112	3.15014e-140	T cells
NAPRT1	1.68029e-144	-1.19121	0.047	0.102	3.53886e-140	T cells
SMC2	1.77904e-144	-1.33678	0.037	0.088	3.74683e-140	T cells
PLEKHA2	1.80277e-144	-1.17226	0.054	0.111	3.79682e-140	T cells
RRM2	1.85586e-144	-2.27946	0.007	0.04	3.90864e-140	T cells
KIF22	1.93977e-144	-1.22297	0.049	0.105	4.08536e-140	T cells
TMC6	2.0942e-144	0.671446	0.186	0.118	4.41059e-140	T cells
UACA	3.18796e-144	-3.65053	0.004	0.035	6.71417e-140	T cells
FNIP2	4.22823e-144	-1.9368	0.015	0.055	8.90508e-140	T cells
C1QA	8.95784e-144	-5.16973	0.006	0.038	1.88661e-139	T cells
RNF135	1.36366e-143	-2.81908	0.005	0.037	2.872e-139	T cells
OPTN	1.56882e-143	0.623142	0.193	0.123	3.3041e-139	T cells
LAMP5	1.80646e-143	-5.66211	0.001	0.027	3.80458e-139	T cells
PBX4	2.07055e-143	2.05349	0.032	0.008	4.36079e-139	T cells
RNF125	2.43534e-143	0.807096	0.161	0.098	5.12908e-139	T cells
MBOAT2	2.83951e-143	-3.0787	0.004	0.036	5.9803e-139	T cells
DNAJC4	3.23887e-143	-0.793726	0.113	0.184	6.82139e-139	T cells
FCRL1	4.20176e-143	-4.347	0.001	0.029	8.84932e-139	T cells
ARF1	4.64305e-143	-0.521206	0.276	0.362	9.77873e-139	T cells
TCF7L2	6.0758e-143	-2.80175	0.006	0.038	1.27963e-138	T cells
RHEB	7.29352e-143	-0.718576	0.133	0.208	1.53609e-138	T cells
RDX	1.01055e-142	-1.25632	0.045	0.098	2.12831e-138	T cells
SLC15A4	1.04789e-142	-2.06357	0.012	0.049	2.20695e-138	T cells
OS9	1.06712e-142	-0.832134	0.098	0.166	2.24746e-138	T cells
GADD45GIP1	1.20331e-142	-0.62033	0.214	0.295	2.53428e-138	T cells
GLA	1.26332e-142	-2.08287	0.014	0.052	2.66067e-138	T cells
NEIL1	1.5275e-142	-2.00404	0.029	0.075	3.21707e-138	T cells
DNASE1L3	3.48717e-142	-4.73044	0.001	0.028	7.34433e-138	T cells
SELT	3.80148e-142	-0.584426	0.236	0.32	8.0063e-138	T cells
HIATL1	4.90789e-142	-1.63516	0.021	0.064	1.03365e-137	T cells
ADIRF	5.24567e-142	-5.61192	0.003	0.033	1.10479e-137	T cells
MAP3K2	5.28275e-142	-0.908914	0.09	0.156	1.1126e-137	T cells
SNRPG	5.28379e-142	-0.482651	0.386	0.464	1.11282e-137	T cells
SSH2	6.73621e-142	-0.874841	0.094	0.161	1.41871e-137	T cells
GK	7.89985e-142	-2.27313	0.012	0.049	1.66379e-137	T cells
SMAD5	1.11391e-141	-1.17834	0.042	0.095	2.34602e-137	T cells
FOSB	1.21043e-141	-0.91769	0.18	0.256	2.54928e-137	T cells
PDIA3	1.54289e-141	-0.661153	0.245	0.325	3.24949e-137	T cells
RHOBTB3	1.84086e-141	-2.83407	0.005	0.037	3.87703e-137	T cells
MCM5	2.75544e-141	-1.62776	0.022	0.065	5.80323e-137	T cells
RP11-143J12.2	2.85809e-141	1.46098	0.054	0.02	6.01943e-137	T cells
CAV1	2.93028e-141	-5.28539	0.001	0.028	6.17147e-137	T cells
ST14	3.0043e-141	-5.23485	0.001	0.027	6.32735e-137	T cells
RANBP1	3.10704e-141	-0.74183	0.214	0.292	6.54374e-137	T cells
RNPEP	3.37466e-141	-2.25277	0.01	0.045	7.10736e-137	T cells
SPOPL	8.38932e-141	-2.05953	0.012	0.048	1.76688e-136	T cells
LHFP	9.18555e-141	-6.19844	0.001	0.027	1.93457e-136	T cells
CEP170	9.74348e-141	-1.30041	0.034	0.083	2.05207e-136	T cells
TNFAIP6	9.91526e-141	-6.27926	0.001	0.027	2.08825e-136	T cells
DDX21	9.94406e-141	-0.667556	0.163	0.242	2.09432e-136	T cells
EIF5A	9.95277e-141	-0.655205	0.253	0.334	2.09615e-136	T cells
SLC7A6	1.10222e-140	1.18088	0.074	0.033	2.32138e-136	T cells
UQCRFS1	1.2772e-140	-0.629219	0.172	0.252	2.6899e-136	T cells
CHCHD5	1.39093e-140	-0.720467	0.123	0.197	2.92944e-136	T cells
P4HA2	1.73808e-140	-4.89045	0.001	0.028	3.66056e-136	T cells
LMNB1	2.69753e-140	-1.95456	0.014	0.052	5.68128e-136	T cells
AP3S1	3.15019e-140	-0.647452	0.173	0.253	6.63462e-136	T cells
CA1	3.88916e-140	-5.14758	0.007	0.04	8.19095e-136	T cells
KLF1	4.37257e-140	-5.8628	0.001	0.027	9.20908e-136	T cells
FYN	4.54245e-140	0.558888	0.237	0.161	9.56685e-136	T cells
RAE1	5.41544e-140	-1.36656	0.033	0.081	1.14055e-135	T cells
CUEDC2	7.79879e-140	-0.884581	0.079	0.142	1.6425e-135	T cells
TM4SF1	9.02992e-140	-6.70672	0.001	0.027	1.90179e-135	T cells
NCL	1.19467e-139	-0.5262	0.416	0.488	2.5161e-135	T cells
HMGN5	1.34065e-139	-1.92602	0.016	0.055	2.82353e-135	T cells
PHB	1.80738e-139	-0.738795	0.147	0.222	3.80651e-135	T cells
AC079767.4	1.97797e-139	-5.19851	0.001	0.027	4.1658e-135	T cells
SIGLEC7	2.38633e-139	-3.95955	0.002	0.03	5.02586e-135	T cells
OAS1	2.68479e-139	-1.67776	0.02	0.061	5.65443e-135	T cells
TMSB10	2.86042e-139	-0.197366	1	0.982	6.02432e-135	T cells
NASP	3.4895e-139	-0.803689	0.135	0.208	7.34924e-135	T cells
TCF3	6.46255e-139	-1.7521	0.022	0.064	1.36108e-134	T cells
C1orf63	8.00801e-139	0.336306	0.581	0.49	1.68657e-134	T cells
ELL2	8.67767e-139	-1.5763	0.033	0.08	1.8276e-134	T cells
WDFY4	1.00981e-138	-4.89124	0.001	0.027	2.12677e-134	T cells
EMP1	1.23626e-138	-5.1274	0.001	0.028	2.60369e-134	T cells
BAX	1.2833e-138	-0.517049	0.208	0.293	2.70276e-134	T cells
DENND6B	1.44261e-138	-2.06145	0.012	0.048	3.03828e-134	T cells
SNF8	1.83998e-138	-0.913793	0.074	0.135	3.87518e-134	T cells
SPARCL1	1.95278e-138	-8.0388	0.001	0.027	4.11275e-134	T cells
S100Z	1.95813e-138	-3.76321	0.002	0.03	4.12402e-134	T cells
GIMAP2	2.03907e-138	0.61199	0.207	0.136	4.29448e-134	T cells
GRB2	3.06591e-138	-0.655113	0.181	0.259	6.45712e-134	T cells
CPED1	3.13463e-138	-6.01176	0	0.026	6.60185e-134	T cells
SPCS2	3.60628e-138	-0.661288	0.285	0.364	7.59519e-134	T cells
IKBIP	5.59159e-138	-1.30053	0.035	0.083	1.17765e-133	T cells
PARK7	5.6311e-138	-0.42364	0.381	0.464	1.18597e-133	T cells
CERS6	7.06207e-138	-1.72044	0.018	0.059	1.48734e-133	T cells
CMIP	8.18594e-138	-1.31959	0.034	0.082	1.72404e-133	T cells
RCC2	8.45171e-138	-1.49064	0.025	0.069	1.78001e-133	T cells
HIST1H1B	8.5988e-138	-2.55372	0.007	0.04	1.81099e-133	T cells
IMPDH1	1.13082e-137	-1.35397	0.033	0.08	2.38162e-133	T cells
RP2	2.42128e-137	-2.46908	0.008	0.04	5.09946e-133	T cells
PFDN2	2.58756e-137	-0.632648	0.169	0.247	5.44966e-133	T cells
RAG2	2.68594e-137	-5.5733	0.001	0.026	5.65685e-133	T cells
TCEAL4	3.03524e-137	-1.04987	0.062	0.12	6.39253e-133	T cells
NACC2	3.6402e-137	-2.2589	0.01	0.044	7.66663e-133	T cells
TMEM59	4.94277e-137	-0.547084	0.331	0.412	1.041e-132	T cells
RP11-356I2.4	6.07442e-137	1.15356	0.084	0.04	1.27933e-132	T cells
ALOX15B	7.01691e-137	-5.28478	0.001	0.026	1.47783e-132	T cells
RASGRP4	8.31384e-137	-4.30436	0.001	0.028	1.75098e-132	T cells
HOTAIRM1	9.75823e-137	-1.29457	0.036	0.084	2.05518e-132	T cells
HSD17B4	9.80478e-137	-1.67778	0.02	0.061	2.06498e-132	T cells
BTG1	1.05809e-136	0.319115	0.521	0.422	2.22845e-132	T cells
C11orf83	1.844e-136	-0.889943	0.079	0.141	3.88364e-132	T cells
FUCA2	2.2088e-136	-1.88328	0.014	0.052	4.65195e-132	T cells
ACSL4	2.38226e-136	-1.5608	0.023	0.065	5.01728e-132	T cells
ATF4	2.56097e-136	-0.580435	0.247	0.33	5.39365e-132	T cells
YY1	2.62724e-136	-0.685668	0.129	0.203	5.53322e-132	T cells
STOML2	3.20767e-136	-0.756313	0.113	0.182	6.75567e-132	T cells
PEA15	3.54176e-136	-1.82897	0.017	0.056	7.45929e-132	T cells
TP53INP1	6.37115e-136	-1.84868	0.018	0.058	1.34183e-131	T cells
RABAC1	8.35622e-136	-0.564127	0.282	0.363	1.7599e-131	T cells
PTP4A2	1.03147e-135	-0.572845	0.208	0.289	2.17237e-131	T cells
ARHGAP29	1.18727e-135	-4.67413	0.002	0.028	2.50052e-131	T cells
EPB41L3	1.22319e-135	-4.47055	0.001	0.027	2.57617e-131	T cells
SHOC2	1.22399e-135	-0.726733	0.131	0.204	2.57785e-131	T cells
CLEC4D	1.81656e-135	-6.13604	0	0.025	3.82585e-131	T cells
FAM212A	2.09047e-135	-2.90024	0.005	0.035	4.40274e-131	T cells
TMEM141	2.25684e-135	-0.866105	0.097	0.163	4.75312e-131	T cells
STOM	2.47296e-135	-1.06043	0.068	0.127	5.2083e-131	T cells
HSD17B11	2.90431e-135	-0.617156	0.249	0.327	6.11677e-131	T cells
LILRB3	3.11511e-135	-2.31463	0.009	0.042	6.56073e-131	T cells
NNMT	3.19026e-135	-6.17311	0.001	0.027	6.719e-131	T cells
GBP2	3.98741e-135	0.666949	0.174	0.11	8.39788e-131	T cells
CARD16	4.78799e-135	-0.705645	0.196	0.271	1.0084e-130	T cells
PRF1	5.68679e-135	-1.3691	0.101	0.164	1.1977e-130	T cells
RP11-65J3.1	6.21946e-135	-4.6164	0.001	0.027	1.30988e-130	T cells
MAFG	7.71192e-135	-2.23276	0.01	0.044	1.62421e-130	T cells
GTF3C6	7.73652e-135	-0.698704	0.131	0.204	1.62939e-130	T cells
YWHAB	9.50422e-135	-0.377203	0.444	0.525	2.00168e-130	T cells
SULT1A1	1.59114e-134	-1.33118	0.039	0.089	3.35111e-130	T cells
CNIH4	1.90952e-134	-0.969353	0.078	0.139	4.02165e-130	T cells
AL928768.3	2.06006e-134	-5.44477	0.002	0.028	4.33869e-130	T cells
OSTF1	2.54417e-134	-0.606901	0.206	0.286	5.35828e-130	T cells
CCNY	3.07119e-134	-1.29733	0.035	0.083	6.46823e-130	T cells
SORT1	4.19051e-134	-4.76969	0.001	0.027	8.82564e-130	T cells
CDKN3	4.44655e-134	-2.39275	0.009	0.042	9.36489e-130	T cells
H2AFZ	4.87214e-134	-0.77404	0.464	0.521	1.02612e-129	T cells
COL4A1	5.09063e-134	-9.52305	0	0.025	1.07214e-129	T cells
EFHC1	6.11943e-134	-1.51756	0.024	0.066	1.28881e-129	T cells
ZBTB25	8.82848e-134	0.977644	0.101	0.053	1.85937e-129	T cells
UBR4	1.00972e-133	-1.16101	0.048	0.101	2.12657e-129	T cells
HSP90AA1	1.18682e-133	-0.410325	0.535	0.609	2.49957e-129	T cells
DPYD	1.48438e-133	-1.1003	0.057	0.113	3.12625e-129	T cells
ZNF593	1.85426e-133	-1.00182	0.06	0.117	3.90526e-129	T cells
OPN3	2.11125e-133	-3.15261	0.004	0.032	4.4465e-129	T cells
CDCA7	2.20004e-133	-1.93618	0.015	0.052	4.63351e-129	T cells
FN1	2.58417e-133	-4.4871	0.008	0.041	5.44253e-129	T cells
2025-09-15	2.78587e-133	-0.489246	0.314	0.397	5.86733e-129	T cells
ARL8B	3.39747e-133	-1.18443	0.041	0.091	7.1554e-129	T cells
UBE2E1	3.96448e-133	-0.845682	0.089	0.153	8.3496e-129	T cells
RAB7A	4.5934e-133	-0.615347	0.181	0.259	9.67417e-129	T cells
PMP22	4.83445e-133	-6.56324	0	0.025	1.01818e-128	T cells
SERBP1	8.84246e-133	-0.456602	0.369	0.447	1.86231e-128	T cells
SYVN1	9.03652e-133	-1.83548	0.016	0.054	1.90318e-128	T cells
RAMP1	9.73392e-133	-3.86521	0.003	0.031	2.05006e-128	T cells
MAML2	1.31875e-132	0.95845	0.103	0.055	2.77743e-128	T cells
CNN3	1.48116e-132	-3.10214	0.009	0.041	3.11947e-128	T cells
FADS1	1.79561e-132	-2.58372	0.006	0.038	3.78173e-128	T cells
TAGLN	2.10925e-132	-5.70446	0.005	0.035	4.44229e-128	T cells
ETV6	3.36516e-132	-1.788	0.016	0.054	7.08736e-128	T cells
VIM	3.77192e-132	-0.850859	0.767	0.713	7.94404e-128	T cells
TTYH3	3.98673e-132	-3.26144	0.003	0.031	8.39645e-128	T cells
NDUFB5	4.20071e-132	-0.556934	0.213	0.294	8.84712e-128	T cells
GALT	4.82877e-132	0.933544	0.109	0.059	1.01699e-127	T cells
IL17RA	5.29535e-132	-1.16994	0.052	0.106	1.11525e-127	T cells
DAAM1	5.5653e-132	-1.32473	0.033	0.08	1.17211e-127	T cells
ABCD2	5.71731e-132	2.00748	0.031	0.008	1.20412e-127	T cells
CHCHD1	7.54686e-132	-0.835465	0.092	0.157	1.58944e-127	T cells
AC104820.2	1.42579e-131	1.39437	0.054	0.021	3.00285e-127	T cells
DICER1	2.78864e-131	-0.935395	0.071	0.13	5.87316e-127	T cells
VAPA	3.06733e-131	-0.478905	0.308	0.389	6.4601e-127	T cells
LHFPL2	3.65959e-131	-4.23987	0.001	0.027	7.70745e-127	T cells
RNASEH2B	3.90925e-131	-0.757252	0.127	0.196	8.23328e-127	T cells
UNC93B1	4.3289e-131	-2.68196	0.006	0.035	9.11709e-127	T cells
COL4A2	4.7737e-131	-8.09037	0	0.024	1.00539e-126	T cells
CREM	5.12788e-131	1.03371	0.167	0.108	1.07998e-126	T cells
SFT2D2	5.57067e-131	-0.972345	0.064	0.122	1.17324e-126	T cells
ZWINT	7.79105e-131	-1.80595	0.017	0.055	1.64087e-126	T cells
PTBP3	8.90483e-131	-0.725237	0.122	0.191	1.87545e-126	T cells
LINC00920	9.62703e-131	1.84486	0.034	0.01	2.02755e-126	T cells
TNF	1.06912e-130	1.5446	0.064	0.027	2.25167e-126	T cells
RGS14	1.53495e-130	0.820477	0.125	0.071	3.23276e-126	T cells
CBX3	1.64885e-130	-0.571121	0.19	0.269	3.47263e-126	T cells
ANGPT1	1.68007e-130	-5.54048	0.001	0.025	3.53839e-126	T cells
MYL9	1.89218e-130	-6.3664	0.001	0.026	3.98511e-126	T cells
NAP1L1	2.35716e-130	0.140221	0.804	0.7	4.96441e-126	T cells
CTSL	3.32935e-130	-2.71849	0.01	0.044	7.01194e-126	T cells
AKIRIN2	4.03329e-130	-0.752353	0.099	0.164	8.49452e-126	T cells
SRP72	4.16648e-130	-0.650216	0.142	0.215	8.77503e-126	T cells
ABCA1	4.44579e-130	-3.44327	0.003	0.03	9.36328e-126	T cells
EPB41	4.65725e-130	0.659271	0.188	0.122	9.80864e-126	T cells
LPCAT1	5.09717e-130	-1.69913	0.018	0.057	1.07351e-125	T cells
CPNE8	5.90476e-130	-2.26061	0.009	0.041	1.2436e-125	T cells
BRCA2	6.37431e-130	-1.81606	0.015	0.052	1.34249e-125	T cells
MIDN	9.15629e-130	-0.801275	0.098	0.164	1.92841e-125	T cells
SLC36A4	1.00474e-129	-1.26329	0.036	0.083	2.11609e-125	T cells
VMA21	1.33588e-129	-0.750258	0.108	0.176	2.81349e-125	T cells
GBAS	2.53864e-129	-0.998154	0.057	0.112	5.34663e-125	T cells
ATP6V0E1	3.03685e-129	-0.437122	0.456	0.524	6.39591e-125	T cells
FXYD6	3.37977e-129	-5.66665	0	0.025	7.11813e-125	T cells
ATP2A2	3.42453e-129	-1.28329	0.033	0.078	7.21241e-125	T cells
AKTIP	3.60908e-129	1.08766	0.079	0.038	7.60108e-125	T cells
ARPC1A	3.70594e-129	-0.825679	0.092	0.156	7.80508e-125	T cells
SMPDL3A	4.34038e-129	-4.87425	0.001	0.025	9.14128e-125	T cells
LSM10	4.45623e-129	-0.693655	0.141	0.213	9.38528e-125	T cells
FAM49B	6.09532e-129	-0.559159	0.262	0.341	1.28374e-124	T cells
UBE2W	6.37231e-129	-1.02686	0.053	0.106	1.34207e-124	T cells
NFKBIA	6.62368e-129	-1.25273	0.261	0.334	1.39501e-124	T cells
PRC1	7.75446e-129	-1.99639	0.012	0.047	1.63317e-124	T cells
TTC7A	8.09972e-129	-2.21022	0.009	0.042	1.70588e-124	T cells
BNIP2	8.26005e-129	-0.748818	0.113	0.18	1.73965e-124	T cells
IL3RA	1.06211e-128	-3.95399	0.003	0.029	2.23691e-124	T cells
PRTN3	1.35377e-128	-5.76138	0.008	0.039	2.85118e-124	T cells
CAMK1	1.52028e-128	-2.47557	0.007	0.038	3.20187e-124	T cells
LPIN2	1.94228e-128	0.90456	0.107	0.059	4.09063e-124	T cells
GPX4	2.51049e-128	-0.419844	0.508	0.567	5.28734e-124	T cells
CCT6A	2.71802e-128	-0.628224	0.163	0.238	5.72442e-124	T cells
BGN	3.03437e-128	-7.74736	0.001	0.025	6.39068e-124	T cells
CLEC10A	3.46741e-128	-5.79942	0.001	0.025	7.30271e-124	T cells
KLHL8	3.52527e-128	-1.42143	0.027	0.07	7.42456e-124	T cells
CMTM8	3.83024e-128	-3.65152	0.006	0.035	8.06687e-124	T cells
SUMO3	5.32196e-128	-0.60483	0.171	0.247	1.12086e-123	T cells
NRP1	6.75331e-128	-5.45883	0.001	0.025	1.42231e-123	T cells
APBB2	1.0743e-127	-4.91902	0.001	0.025	2.26258e-123	T cells
TFRC	1.16467e-127	-1.83672	0.035	0.081	2.4529e-123	T cells
SRSF7	1.27885e-127	0.406469	0.531	0.447	2.69339e-123	T cells
ASNA1	1.30806e-127	-0.897643	0.07	0.128	2.75491e-123	T cells
IL23A	1.60174e-127	1.45278	0.036	0.011	3.37342e-123	T cells
CCDC109B	1.839e-127	0.652582	0.183	0.119	3.87312e-123	T cells
XXbac-B135H6.15	2.73114e-127	-5.88719	0	0.024	5.75205e-123	T cells
COPZ1	3.55424e-127	-0.735635	0.113	0.18	7.48559e-123	T cells
SNRPB	4.41427e-127	-0.506077	0.254	0.334	9.29689e-123	T cells
RP4-575N6.4	4.64689e-127	2.26417	0.025	0.005	9.78682e-123	T cells
ZYX	5.40793e-127	-1.11114	0.047	0.097	1.13897e-122	T cells
MYBL2	7.616e-127	-4.0519	0.002	0.027	1.60401e-122	T cells
SDC2	7.82923e-127	-6.40819	0.001	0.024	1.64891e-122	T cells
TMEM256	1.07565e-126	-0.535284	0.222	0.301	2.26543e-122	T cells
PLTP	1.23395e-126	-5.09187	0.001	0.026	2.59882e-122	T cells
MARCKSL1	1.29408e-126	-1.4853	0.031	0.075	2.72547e-122	T cells
JUP	1.94681e-126	-4.82702	0.001	0.025	4.10018e-122	T cells
A2M	2.07231e-126	-4.62918	0.003	0.029	4.36449e-122	T cells
TPST2	2.30245e-126	-0.962338	0.067	0.123	4.84918e-122	T cells
GTSE1	3.35883e-126	-2.32092	0.007	0.037	7.07403e-122	T cells
SLC27A3	3.36848e-126	-1.98352	0.012	0.046	7.09435e-122	T cells
LINC00877	3.89605e-126	-5.43139	0.001	0.024	8.20547e-122	T cells
HIST1H1E	4.2435e-126	-1.03644	0.118	0.183	8.93724e-122	T cells
NMI	4.652e-126	-0.888161	0.071	0.129	9.79757e-122	T cells
SBDS	1.10004e-125	0.580525	0.209	0.141	2.31678e-121	T cells
BTBD3	1.14681e-125	-4.60767	0.001	0.025	2.4153e-121	T cells
ASAP1	1.20547e-125	-1.38902	0.028	0.07	2.53883e-121	T cells
NQO2	1.26588e-125	-1.17786	0.041	0.089	2.66607e-121	T cells
MLXIP	1.28178e-125	-0.984033	0.074	0.131	2.69957e-121	T cells
FOXO3	1.54009e-125	-1.12622	0.046	0.096	3.24359e-121	T cells
ATP10D	1.77571e-125	-1.8838	0.013	0.047	3.73983e-121	T cells
ADRBK1	1.86131e-125	-0.914385	0.078	0.136	3.9201e-121	T cells
ARF5	2.16509e-125	-0.695673	0.13	0.199	4.55989e-121	T cells
SHKBP1	2.39035e-125	-0.817603	0.092	0.154	5.03432e-121	T cells
MYD88	2.96403e-125	-1.21456	0.038	0.085	6.24254e-121	T cells
HAVCR2	3.22254e-125	-1.32716	0.025	0.067	6.78699e-121	T cells
UPK3A	3.49748e-125	-6.63904	0	0.023	7.36604e-121	T cells
RYBP	3.50426e-125	-1.24842	0.034	0.079	7.38032e-121	T cells
MAP1B	4.31253e-125	-7.12557	0	0.023	9.08262e-121	T cells
TRIB1	7.01939e-125	-3.54487	0.003	0.029	1.47835e-120	T cells
HGF	7.33838e-125	-5.24662	0.001	0.024	1.54554e-120	T cells
CTNND1	7.69413e-125	-2.84118	0.005	0.033	1.62046e-120	T cells
PNPLA8	1.003e-124	-0.916931	0.08	0.139	2.11241e-120	T cells
LAMP1	1.0258e-124	-1.1282	0.045	0.094	2.16044e-120	T cells
CCDC34	1.03352e-124	-1.61575	0.021	0.06	2.1767e-120	T cells
PADI4	1.65952e-124	-1.81545	0.016	0.052	3.49511e-120	T cells
DNTT	2.24683e-124	-5.6712	0.005	0.032	4.73204e-120	T cells
MAPK14	2.74207e-124	-1.1088	0.044	0.093	5.77508e-120	T cells
MANBA	3.03027e-124	-1.17231	0.04	0.088	6.38204e-120	T cells
SNX17	3.23826e-124	-0.671851	0.134	0.204	6.8201e-120	T cells
ARL5A	3.40832e-124	-0.67527	0.131	0.2	7.17825e-120	T cells
GATA1	3.63089e-124	-4.73447	0.001	0.025	7.64703e-120	T cells
AZI2	4.02244e-124	-0.970073	0.068	0.124	8.47166e-120	T cells
FSTL1	4.67263e-124	-6.3697	0.001	0.024	9.84103e-120	T cells
CCR2	5.64157e-124	-1.84611	0.015	0.051	1.18817e-119	T cells
STX10	1.14775e-123	-0.760912	0.117	0.183	2.41727e-119	T cells
NID1	1.3098e-123	-7.57705	0	0.023	2.75856e-119	T cells
TMX1	1.85931e-123	-0.820063	0.086	0.147	3.91588e-119	T cells
MTX1	2.15627e-123	-1.14849	0.041	0.089	4.54132e-119	T cells
HIF1A	2.61185e-123	-0.961755	0.08	0.138	5.50082e-119	T cells
RASSF5	2.84213e-123	0.600867	0.177	0.114	5.9858e-119	T cells
ESD	3.65638e-123	-0.621155	0.178	0.251	7.70069e-119	T cells
LIPA	4.14129e-123	-1.21413	0.046	0.095	8.72197e-119	T cells
HIP1	4.14324e-123	-1.62479	0.019	0.057	8.72607e-119	T cells
EEF2	5.73044e-123	0.146823	0.877	0.813	1.20689e-118	T cells
CCNB2	5.94733e-123	-2.88524	0.004	0.031	1.25257e-118	T cells
PRKACA	7.60379e-123	-1.63266	0.019	0.056	1.60143e-118	T cells
ICAM1	8.12264e-123	-2.25727	0.012	0.045	1.71071e-118	T cells
TIMP3	9.5443e-123	-6.60244	0	0.023	2.01013e-118	T cells
CHST12	1.84999e-122	-0.764694	0.129	0.196	3.89627e-118	T cells
PPAPDC1B	2.20406e-122	-1.31871	0.051	0.101	4.64198e-118	T cells
SERPINB8	2.24906e-122	-2.31917	0.008	0.038	4.73674e-118	T cells
MGP	2.41404e-122	-6.58336	0.004	0.03	5.08422e-118	T cells
CD59	3.56865e-122	-1.3004	0.071	0.127	7.51594e-118	T cells
ZNF467	4.00925e-122	-3.23512	0.003	0.029	8.44388e-118	T cells
HCFC1R1	4.57609e-122	-1.08169	0.054	0.105	9.6377e-118	T cells
SLC25A24	4.77233e-122	-1.44303	0.025	0.065	1.0051e-117	T cells
PSMD8	5.65859e-122	-0.571634	0.186	0.261	1.19176e-117	T cells
TMIGD2	5.72891e-122	0.908653	0.082	0.041	1.20657e-117	T cells
ARHGAP26	6.49835e-122	-1.36615	0.028	0.069	1.36862e-117	T cells
AP003774.6	7.03636e-122	-4.50735	0.001	0.025	1.48193e-117	T cells
LBR	7.74934e-122	-0.641635	0.173	0.246	1.63209e-117	T cells
CCNA2	8.17448e-122	-2.25371	0.008	0.039	1.72163e-117	T cells
ANKRD36	8.93734e-122	0.450991	0.271	0.195	1.88229e-117	T cells
C1QB	9.4461e-122	-5.40095	0.004	0.03	1.98944e-117	T cells
TMED3	1.53553e-121	-0.874829	0.073	0.13	3.23398e-117	T cells
CPD	2.08637e-121	-1.22805	0.037	0.082	4.3941e-117	T cells
TST	2.62541e-121	-3.95294	0.002	0.026	5.52938e-117	T cells
MRPL37	2.90028e-121	-1.02068	0.052	0.103	6.10829e-117	T cells
SMAD1	3.31486e-121	-3.04202	0.004	0.031	6.98143e-117	T cells
POLE4	3.80778e-121	-0.642438	0.189	0.262	8.01957e-117	T cells
TPM2	4.15076e-121	-3.8989	0.009	0.04	8.74191e-117	T cells
LRRFIP1	4.7837e-121	-0.472276	0.323	0.401	1.0075e-116	T cells
BICD2	5.3686e-121	-1.44817	0.023	0.062	1.13068e-116	T cells
CCPG1	7.51294e-121	-0.95866	0.067	0.122	1.5823e-116	T cells
SMDT1	7.62653e-121	0.349365	0.513	0.433	1.60622e-116	T cells
CHD2	9.26819e-121	0.414857	0.351	0.27	1.95197e-116	T cells
TRIO	9.55234e-121	-3.63607	0.002	0.027	2.01182e-116	T cells
TNFRSF13B	1.12784e-120	-3.71118	0.002	0.027	2.37535e-116	T cells
GPR82	1.8218e-120	1.08359	0.073	0.034	3.83689e-116	T cells
NCK2	1.82944e-120	1.0538	0.079	0.039	3.85297e-116	T cells
ARAP1	1.87133e-120	-1.65947	0.018	0.054	3.9412e-116	T cells
RGS19	2.10816e-120	-0.668564	0.153	0.224	4.44e-116	T cells
ARID1A	2.40716e-120	-0.797417	0.089	0.149	5.06972e-116	T cells
ATP8B2	4.6487e-120	1.40054	0.049	0.019	9.79063e-116	T cells
QARS	4.67717e-120	-0.654037	0.136	0.204	9.8506e-116	T cells
ATP6V0A1	5.27899e-120	-1.64369	0.018	0.055	1.11181e-115	T cells
DTYMK	6.10943e-120	-1.13943	0.043	0.091	1.28671e-115	T cells
LILRA6	6.21656e-120	-4.93329	0.001	0.023	1.30927e-115	T cells
GABARAP	6.4164e-120	-1.51929	0.022	0.06	1.35136e-115	T cells
SDHB	1.55104e-119	-0.779139	0.092	0.153	3.26664e-115	T cells
CNN2	1.7028e-119	0.571956	0.221	0.154	3.58628e-115	T cells
GNPTAB	1.85612e-119	-1.12321	0.043	0.091	3.90918e-115	T cells
AKAP7	2.00122e-119	1.0144	0.083	0.042	4.21477e-115	T cells
ECHS1	2.18085e-119	-0.796796	0.095	0.156	4.59308e-115	T cells
GBGT1	2.50528e-119	-4.09543	0.001	0.025	5.27637e-115	T cells
CCDC124	3.07024e-119	-0.855099	0.074	0.13	6.46624e-115	T cells
AURKB	4.11645e-119	-2.53007	0.007	0.035	8.66965e-115	T cells
USMG5	4.12396e-119	-0.393917	0.449	0.52	8.68547e-115	T cells
U2AF1L4	4.54691e-119	0.763631	0.133	0.08	9.57624e-115	T cells
CTBP1	4.86927e-119	-0.918832	0.061	0.114	1.02552e-114	T cells
XRN2	6.40184e-119	-0.598093	0.164	0.237	1.34829e-114	T cells
PON2	6.68006e-119	-2.41825	0.007	0.036	1.40689e-114	T cells
PDE7A	1.04359e-118	0.665428	0.162	0.104	2.1979e-114	T cells
FXYD7	1.1311e-118	1.61207	0.038	0.013	2.3822e-114	T cells
HP	1.33716e-118	-5.00136	0.001	0.023	2.8162e-114	T cells
GUSB	1.88515e-118	-1.01642	0.051	0.101	3.97032e-114	T cells
APOBR	1.98805e-118	-1.80234	0.014	0.048	4.18703e-114	T cells
NPR3	2.67932e-118	-6.62069	0	0.022	5.64292e-114	T cells
RP11-597D13.9	2.72611e-118	-6.28302	0	0.022	5.74146e-114	T cells
PPP1R14B	3.74101e-118	-1.82354	0.012	0.045	7.87895e-114	T cells
MRPL15	4.09871e-118	-1.2158	0.034	0.078	8.6323e-114	T cells
MAML3	4.58455e-118	-2.47912	0.006	0.034	9.65553e-114	T cells
EIF3A	7.81489e-118	-0.461507	0.282	0.362	1.64589e-113	T cells
EIF4A3	8.25897e-118	-1.25902	0.039	0.084	1.73942e-113	T cells
JOSD2	8.79299e-118	-0.885301	0.073	0.129	1.85189e-113	T cells
MGAT1	9.58944e-118	-0.730266	0.123	0.188	2.01963e-113	T cells
E2F3	1.3639e-117	-1.36321	0.026	0.066	2.8725e-113	T cells
YIF1B	2.39765e-117	-1.12983	0.04	0.086	5.04969e-113	T cells
RIOK3	3.44518e-117	-0.780161	0.092	0.151	7.25589e-113	T cells
PRKCD	3.68337e-117	-2.77981	0.005	0.031	7.75755e-113	T cells
VIMP	4.09708e-117	-0.793453	0.128	0.193	8.62886e-113	T cells
CLMN	5.05383e-117	-3.57774	0.002	0.026	1.06439e-112	T cells
CDC42EP2	5.08159e-117	-5.5821	0	0.022	1.07023e-112	T cells
FEN1	5.34199e-117	-1.86876	0.013	0.046	1.12508e-112	T cells
AK5	5.62525e-117	1.67151	0.033	0.01	1.18473e-112	T cells
LY9	7.94592e-117	0.756218	0.095	0.051	1.67349e-112	T cells
TNFRSF21	1.039e-116	-6.53755	0	0.022	2.18823e-112	T cells
CDK19	1.3163e-116	-1.681	0.016	0.051	2.77226e-112	T cells
ABHD2	1.62819e-116	-1.19245	0.037	0.081	3.42912e-112	T cells
B3GNT5	2.17422e-116	-4.75313	0.001	0.023	4.57912e-112	T cells
TRPS1	2.17439e-116	-1.54453	0.02	0.056	4.57949e-112	T cells
GEMIN7	3.05566e-116	-1.23142	0.033	0.076	6.43552e-112	T cells
BTN3A2	4.96811e-116	0.4115	0.272	0.197	1.04633e-111	T cells
DLGAP5	5.23591e-116	-2.65825	0.005	0.031	1.10274e-111	T cells
KIF2A	5.95417e-116	0.492666	0.243	0.173	1.25401e-111	T cells
PSMB5	6.2682e-116	-0.79424	0.092	0.152	1.32015e-111	T cells
HBQ1	6.59912e-116	-4.78785	0.001	0.023	1.38984e-111	T cells
SAT2	7.26341e-116	-0.626669	0.162	0.232	1.52975e-111	T cells
MYOF	7.39875e-116	-6.25907	0	0.022	1.55825e-111	T cells
EMP2	8.41554e-116	-2.62471	0.007	0.035	1.7724e-111	T cells
PTTG1	8.79401e-116	-1.3158	0.056	0.106	1.85211e-111	T cells
MDH2	1.08621e-115	-0.561936	0.2	0.273	2.28767e-111	T cells
LHPP	1.13326e-115	-1.71347	0.028	0.068	2.38676e-111	T cells
TOLLIP	1.29866e-115	-1.11444	0.04	0.086	2.73511e-111	T cells
FLOT1	1.33584e-115	-0.830961	0.084	0.142	2.81342e-111	T cells
CENPN	2.18838e-115	-2.02266	0.01	0.041	4.60895e-111	T cells
CHMP5	3.14917e-115	-0.662092	0.124	0.19	6.63246e-111	T cells
PRDM1	3.85651e-115	0.499206	0.211	0.144	8.12219e-111	T cells
TNFRSF1B	4.72729e-115	-0.748922	0.11	0.172	9.95615e-111	T cells
ISCU	6.86077e-115	0.316041	0.402	0.316	1.44495e-110	T cells
FCHO2	7.62651e-115	-2.68433	0.005	0.031	1.60622e-110	T cells
MARVELD1	8.44637e-115	-4.67768	0.001	0.023	1.77889e-110	T cells
FAM107B	9.12557e-115	0.527286	0.216	0.15	1.92194e-110	T cells
TMEM179B	9.27366e-115	-0.723706	0.107	0.169	1.95312e-110	T cells
SLC15A3	9.68797e-115	-3.74311	0.002	0.025	2.04038e-110	T cells
GNAI1	1.04207e-114	-3.80837	0.002	0.025	2.19471e-110	T cells
RP11-343N15.5	1.24235e-114	-1.20291	0.036	0.079	2.61652e-110	T cells
TXNL4A	1.82916e-114	-1.15722	0.036	0.079	3.8524e-110	T cells
HEBP2	2.5742e-114	-1.53081	0.02	0.056	5.42153e-110	T cells
YWHAZ	2.82812e-114	-0.373268	0.398	0.474	5.9563e-110	T cells
GLIPR2	3.08854e-114	-0.73066	0.128	0.193	6.50478e-110	T cells
CTSG	3.99119e-114	-5.34585	0.002	0.025	8.40584e-110	T cells
CDKN1B	4.38227e-114	0.619012	0.21	0.146	9.22949e-110	T cells
CTTN	4.63459e-114	-4.36039	0.001	0.024	9.76091e-110	T cells
ITGA6	4.8771e-114	0.968862	0.062	0.028	1.02717e-109	T cells
HSPA5	5.14919e-114	-0.897477	0.139	0.204	1.08447e-109	T cells
FNBP1L	5.54397e-114	-3.22105	0.003	0.028	1.16762e-109	T cells
ATP11A	5.64317e-114	-1.65016	0.016	0.05	1.18851e-109	T cells
PTPLAD2	6.14474e-114	-0.795779	0.094	0.153	1.29414e-109	T cells
HIPK2	7.3266e-114	-1.08543	0.048	0.095	1.54306e-109	T cells
MRPL41	7.55806e-114	-0.555805	0.213	0.287	1.5918e-109	T cells
FAM178B	9.24229e-114	-4.27229	0.003	0.027	1.94652e-109	T cells
JTB	1.03796e-113	-0.387175	0.374	0.451	2.18604e-109	T cells
CLUAP1	1.25475e-113	1.10102	0.07	0.034	2.64262e-109	T cells
PCMT1	1.38245e-113	-0.649525	0.128	0.193	2.91158e-109	T cells
MKKS	1.4411e-113	-0.762324	0.09	0.148	3.0351e-109	T cells
GUCD1	1.48832e-113	-1.33957	0.028	0.067	3.13455e-109	T cells
STK3	1.78431e-113	-1.99755	0.01	0.041	3.75794e-109	T cells
DNTTIP1	2.14182e-113	-1.19438	0.034	0.076	4.51089e-109	T cells
SYNRG	2.36622e-113	0.51555	0.214	0.148	4.9835e-109	T cells
MT2A	2.81172e-113	-1.42831	0.294	0.356	5.92177e-109	T cells
RAB2A	3.07125e-113	-0.629903	0.16	0.229	6.46835e-109	T cells
[truncated: 78,526 more rows]

## Sheet: Data S2
gene	correlation	p_value
IFNG	1	0
CCL4	0.376263	6.93548e-244
JUNB	0.362076	1.12126e-224
JUN	0.353908	4.72281e-214
IER2	0.344515	3.2251e-202
TUBA4A	0.342732	5.11534e-200
DUSP1	0.341725	8.82459e-199
CD69	0.337816	5.04612e-194
CXCR4	0.331122	4.89129e-186
ID2	0.322215	1.02234e-175
GADD45B	0.316591	2.22932e-169
H3F3B	0.316138	7.12088e-169
TNF	0.306933	8.26151e-159
SRSF7	0.295124	2.01715e-146
FOS	0.287215	1.90771e-138
CITED2	0.285131	2.1816e-136
DDIT4	0.284938	3.38077e-136
ZFP36L2	0.281345	1.08117e-132
FOSB	0.28018	1.4461e-131
SRSF3	0.276737	2.84643e-128
HEXIM1	0.275148	9.09807e-127
DNAJB1	0.27317	6.57072e-125
RPL13	-0.272942	1.0738e-124
RPL11	-0.270311	3.00119e-122
BTG2	0.270004	5.76656e-122
NR4A2	0.269904	7.12781e-122
TUBB4B	0.2692	3.17711e-121
EIF4A2	0.267636	8.6314e-120
DDX18	0.267415	1.37443e-119
CCL5	0.266281	1.48238e-118
ZFP36	0.265523	7.21257e-118
RPS19	-0.265114	1.69178e-117
H2AFX	0.257009	2.67697e-110
RGS1	0.256918	3.21308e-110
RPL10	-0.250246	1.74237e-104
SNHG12	0.250172	2.0121e-104

## Sheet: Data S3
gene	comparison	Foldchange	stat	pvalue
IFITM2	Distal_vs_Benign	0.26952	6.69056	2.22325e-11
IRF8	Distal_vs_Benign	-0.335475	-4.5756	4.74846e-06
IRF7	Distal_vs_Benign	-0.277887	-4.44197	8.91385e-06
IL10RA	Distal_vs_Benign	0.0938044	4.03624	5.43152e-05
UPP1	Distal_vs_Benign	0.152597	3.97764	6.96034e-05
VAMP5	Distal_vs_Benign	0.119016	3.90604	9.38227e-05
FPR1	Distal_vs_Benign	0.134571	3.66005	0.000252166
PELI1	Distal_vs_Benign	0.0757892	3.55117	0.000383518
MT2A	Distal_vs_Benign	0.210753	3.37072	0.000749727
P2RY14	Distal_vs_Benign	-0.0743519	-3.32703	0.000877776
FGL2	Distal_vs_Benign	0.167633	3.30819	0.000939013
TXNIP	Distal_vs_Benign	0.427598	3.27524	0.00105572
IFITM3	Distal_vs_Benign	0.190731	3.21874	0.00128756
CD74	Distal_vs_Benign	-0.388886	-3.18795	0.00143286
SRI	Distal_vs_Benign	-0.0671776	-2.83524	0.00457918
LCP2	Distal_vs_Benign	0.0640472	2.77105	0.00558757
SAMHD1	Distal_vs_Benign	-0.138638	-2.71179	0.00669207
CASP4	Distal_vs_Benign	0.0935817	2.57913	0.00990506
ARL4A	Distal_vs_Benign	0.149266	2.50086	0.0123892
BTG1	Distal_vs_Benign	0.12398	2.45892	0.0139354
ISG20	Distal_vs_Benign	0.0526415	2.39926	0.0164284
HLA-DRB1	Distal_vs_Benign	-0.283215	-2.35158	0.0186941
PARP14	Distal_vs_Benign	0.0593991	2.27808	0.0227216
HLA-DMA	Distal_vs_Benign	-0.127837	-2.21626	0.0266739
PLSCR1	Distal_vs_Benign	0.0573812	2.1829	0.0290432
PSMB10	Distal_vs_Benign	-0.0873174	-2.12497	0.033589
CD86	Distal_vs_Benign	0.0459602	2.12382	0.0336855
IFI44	Distal_vs_Benign	0.0458831	2.11506	0.0344249
SLAMF7	Distal_vs_Benign	-0.0463845	-2.10474	0.0353135
VAMP8	Distal_vs_Benign	-0.150975	-2.04241	0.0411111
TNFAIP2	Distal_vs_Benign	0.0719684	2.03682	0.0416677
IL15	Distal_vs_Benign	0.0415473	2.02619	0.0427451
CASP1	Distal_vs_Benign	0.0512382	2.02308	0.0430651
PSMA3	Distal_vs_Benign	-0.052706	-2.01482	0.043924
PSME2	Distal_vs_Benign	-0.0849829	-1.96562	0.0493423
NAMPT	Distal_vs_Benign	0.178398	1.93075	0.0535142
HIF1A	Distal_vs_Benign	0.0516182	1.91479	0.0555195
SOD2	Distal_vs_Benign	0.185437	1.9043	0.0568715
NFKBIA	Distal_vs_Benign	0.191092	1.7529	0.0796193
IFNAR2	Distal_vs_Benign	-0.0396498	-1.75016	0.0800904
HLA-DQA1	Distal_vs_Benign	-0.14763	-1.69779	0.0895477
ITGB7	Distal_vs_Benign	-0.0349787	-1.6643	0.0960518
GCH1	Distal_vs_Benign	0.0334929	1.63232	0.102613
GZMA	Distal_vs_Benign	0.0335476	1.62668	0.103806
EIF4E3	Distal_vs_Benign	0.0341489	1.58355	0.113295
CCL5	Distal_vs_Benign	0.0606079	1.52396	0.12752
TNFSF10	Distal_vs_Benign	0.0535159	1.49067	0.136048
MX2	Distal_vs_Benign	0.0350055	1.45828	0.144764
PSME1	Distal_vs_Benign	-0.0558585	-1.45609	0.145368
LY6E	Distal_vs_Benign	0.0682491	1.43502	0.151283
STAT1	Distal_vs_Benign	0.0339286	1.41966	0.155705
TNFAIP3	Distal_vs_Benign	0.126611	1.41203	0.15794
PTGS2	Distal_vs_Benign	0.0317219	1.38646	0.165605
RIPK2	Distal_vs_Benign	0.0308724	1.3591	0.174115
IFI30	Distal_vs_Benign	0.0761538	1.34961	0.177141
CDKN1A	Distal_vs_Benign	0.0691293	1.33245	0.182712
CIITA	Distal_vs_Benign	-0.0280208	-1.31873	0.18726
FCGR1A	Distal_vs_Benign	0.0424001	1.3069	0.191248
SAMD9L	Distal_vs_Benign	0.0273843	1.28474	0.198883
APOL6	Distal_vs_Benign	0.0275571	1.27226	0.203282
PSMB9	Distal_vs_Benign	-0.0603359	-1.25042	0.211147
ST8SIA4	Distal_vs_Benign	0.0259722	1.21858	0.223002
XAF1	Distal_vs_Benign	0.0268793	1.19403	0.232465
ICAM1	Distal_vs_Benign	0.0348566	1.17857	0.23857
ISG15	Distal_vs_Benign	0.0522162	1.17596	0.23961
ADAR	Distal_vs_Benign	0.0288956	1.17374	0.240501
IRF2	Distal_vs_Benign	0.0254809	1.1625	0.245034
IRF4	Distal_vs_Benign	-0.0247118	-1.15951	0.24625
IFI44L	Distal_vs_Benign	0.0380824	1.1514	0.249568
TAP1	Distal_vs_Benign	-0.0243758	-1.11299	0.265714
PSMB8	Distal_vs_Benign	-0.0406481	-1.08584	0.277548
PSMB2	Distal_vs_Benign	-0.0261786	-1.05561	0.291144
TNFAIP6	Distal_vs_Benign	0.0500081	1.053	0.292343
OGFR	Distal_vs_Benign	0.0223635	1.00642	0.314216
SOCS3	Distal_vs_Benign	0.0343131	0.989173	0.322578
CASP8	Distal_vs_Benign	0.0205602	0.966376	0.333856
FAS	Distal_vs_Benign	0.0193644	0.957076	0.338529
CSF2RB	Distal_vs_Benign	-0.0208532	-0.953184	0.340497
MTHFD2	Distal_vs_Benign	0.0198248	0.910321	0.362653
HLA-G	Distal_vs_Benign	0.0194128	0.885596	0.375835
PDE4B	Distal_vs_Benign	0.0518275	0.84544	0.397865
HLA-B	Distal_vs_Benign	-0.127118	-0.819618	0.412434
STAT3	Distal_vs_Benign	0.0183775	0.815782	0.414625
NFKB1	Distal_vs_Benign	0.0362312	0.787219	0.431154
EPSTI1	Distal_vs_Benign	0.015986	0.763863	0.444949
CMKLR1	Distal_vs_Benign	-0.0153427	-0.755868	0.449729
PTPN6	Distal_vs_Benign	-0.0172173	-0.721959	0.47032
BANK1	Distal_vs_Benign	-0.0138448	-0.673257	0.500784
MYD88	Distal_vs_Benign	-0.0148412	-0.657934	0.510581
IRF5	Distal_vs_Benign	0.0133773	0.63483	0.525539
DDX60	Distal_vs_Benign	0.011852	0.589113	0.555785
NMI	Distal_vs_Benign	-0.0125248	-0.547096	0.584313
LAP3	Distal_vs_Benign	-0.0139874	-0.523306	0.600761
MVP	Distal_vs_Benign	0.0106026	0.500195	0.616938
SPPL2A	Distal_vs_Benign	0.0103287	0.492309	0.622501
IFI35	Distal_vs_Benign	-0.0105833	-0.476221	0.633917
HLA-A	Distal_vs_Benign	0.0447508	0.462884	0.643447
IFIH1	Distal_vs_Benign	0.00924735	0.459086	0.646172
NLRC5	Distal_vs_Benign	0.00931782	0.449327	0.653196
ZNFX1	Distal_vs_Benign	0.00921864	0.442321	0.658257
NOD1	Distal_vs_Benign	-0.00877602	-0.435485	0.66321
ARID5B	Distal_vs_Benign	0.00862946	0.426178	0.669978
RNF213	Distal_vs_Benign	0.0134557	0.421085	0.673693
SLC25A28	Distal_vs_Benign	0.00845925	0.417905	0.676017
NCOA3	Distal_vs_Benign	-0.0090395	-0.403649	0.686471
CASP3	Distal_vs_Benign	-0.0079631	-0.385934	0.699546
TAPBP	Distal_vs_Benign	-0.00956632	-0.377727	0.705633
NUP93	Distal_vs_Benign	-0.00762149	-0.372988	0.709157
GPR18	Distal_vs_Benign	-0.00740656	-0.371184	0.7105
GBP4	Distal_vs_Benign	-0.00745453	-0.363363	0.716334
RAPGEF6	Distal_vs_Benign	0.00700939	0.349398	0.726791
MX1	Distal_vs_Benign	0.00787459	0.348039	0.727811
LYSMD2	Distal_vs_Benign	0.00709399	0.347259	0.728397
SERPING1	Distal_vs_Benign	-0.00653432	-0.327026	0.743648
PARP12	Distal_vs_Benign	0.00636087	0.31387	0.75362
PTPN1	Distal_vs_Benign	0.00709041	0.306948	0.758883
IFIT2	Distal_vs_Benign	0.00590344	0.287846	0.773465
HELZ2	Distal_vs_Benign	0.00585384	0.286324	0.77463
SP110	Distal_vs_Benign	-0.0071116	-0.28371	0.776632
RIPK1	Distal_vs_Benign	-0.00531961	-0.261911	0.79339
RBCK1	Distal_vs_Benign	-0.00600355	-0.260573	0.794422
TRIM26	Distal_vs_Benign	-0.0051222	-0.248585	0.803682
IFIT3	Distal_vs_Benign	0.00500835	0.248276	0.803921
B2M	Distal_vs_Benign	-0.0263777	-0.244024	0.807212
IL2RB	Distal_vs_Benign	0.00465493	0.233959	0.815017
IL15RA	Distal_vs_Benign	0.0045998	0.229592	0.818409
ST3GAL5	Distal_vs_Benign	-0.00461007	-0.226634	0.820709
TRIM14	Distal_vs_Benign	-0.0046151	-0.221891	0.824399
DDX58	Distal_vs_Benign	0.00444184	0.218042	0.827396
CD69	Distal_vs_Benign	0.0043742	0.214767	0.829949
TRIM25	Distal_vs_Benign	-0.00435921	-0.202775	0.839311
PNPT1	Distal_vs_Benign	0.00419891	0.201453	0.840345
EIF2AK2	Distal_vs_Benign	0.00419119	0.189995	0.849313
IL4R	Distal_vs_Benign	0.00378125	0.177338	0.859243
BST2	Distal_vs_Benign	0.00791669	0.170838	0.864351
IL18BP	Distal_vs_Benign	-0.00334142	-0.166193	0.868005
OAS2	Distal_vs_Benign	0.00337363	0.162348	0.871032
CD38	Distal_vs_Benign	-0.00334866	-0.160692	0.872336
ZBP1	Distal_vs_Benign	0.00318596	0.157098	0.875167
IL7	Distal_vs_Benign	-0.00304912	-0.153155	0.878276
CASP7	Distal_vs_Benign	0.00297012	0.147124	0.883034
IL6	Distal_vs_Benign	0.00274879	0.138466	0.889872
TRAFD1	Distal_vs_Benign	-0.00263229	-0.128713	0.897585
PNP	Distal_vs_Benign	-0.00271314	-0.12832	0.897896
CMTR1	Distal_vs_Benign	-0.00255443	-0.127175	0.898802
PFKP	Distal_vs_Benign	-0.00241553	-0.119394	0.904963
OASL	Distal_vs_Benign	0.00221851	0.111263	0.911407
LATS2	Distal_vs_Benign	0.002156	0.105183	0.916231
CMPK2	Distal_vs_Benign	0.00201714	0.100392	0.920033
RSAD2	Distal_vs_Benign	0.00200339	0.0997151	0.92057
UBE2L6	Distal_vs_Benign	-0.0022678	-0.0993419	0.920867
TDRD7	Distal_vs_Benign	0.00169506	0.0846465	0.932542
RTP4	Distal_vs_Benign	-0.0016532	-0.0821526	0.934525
STAT2	Distal_vs_Benign	-0.00171734	-0.0776682	0.938092
IRF9	Distal_vs_Benign	0.00160971	0.0773385	0.938354
OAS3	Distal_vs_Benign	-0.0014649	-0.0728131	0.941955
IFIT1	Distal_vs_Benign	0.00139711	0.070454	0.943832
SECTM1	Distal_vs_Benign	0.00131746	0.0665803	0.946916
IRF1	Distal_vs_Benign	0.00149708	0.0622682	0.950349
CD40	Distal_vs_Benign	0.00115753	0.0578124	0.953898
IFI27	Distal_vs_Benign	0.00100489	0.0505885	0.959653
SSPN	Distal_vs_Benign	0.00080763	0.0408206	0.967439
PTPN2	Distal_vs_Benign	-0.000943126	-0.0404704	0.967718
TOR1B	Distal_vs_Benign	0.000782919	0.0385705	0.969233
JAK2	Distal_vs_Benign	-0.000770161	-0.0346766	0.972338
HERC6	Distal_vs_Benign	-0.000601949	-0.0300953	0.975991
STAT4	Distal_vs_Benign	0.00049577	0.0248796	0.980151
CFH	Distal_vs_Benign	0.000485443	0.0244875	0.980464
BPGM	Distal_vs_Benign	0.000428025	0.0211891	0.983095
DHX58	Distal_vs_Benign	0.00039885	0.0199176	0.984109
AUTS2	Distal_vs_Benign	0.000367788	0.0184253	0.9853
CCL2	Distal_vs_Benign	0.000360014	0.0181978	0.985481
CXCL10	Distal_vs_Benign	-0.000359334	-0.0181093	0.985552
IDO1	Distal_vs_Benign	-0.000357761	-0.0180798	0.985575
LGALS3BP	Distal_vs_Benign	-0.00035734	-0.0179297	0.985695
PML	Distal_vs_Benign	0.00030923	0.0150144	0.988021
ISOC1	Distal_vs_Benign	0.0002676	0.0131792	0.989485
CXCL11	Distal_vs_Benign	0.000235956	0.0119268	0.990484
METTL7B	Distal_vs_Benign	-0.000235764	-0.0119171	0.990492
TRIM21	Distal_vs_Benign	-0.000213958	-0.0105184	0.991608
C1R	Distal_vs_Benign	0.000207996	0.0105117	0.991613
PLA2G4A	Distal_vs_Benign	-0.000193373	-0.00976629	0.992208
C1S	Distal_vs_Benign	0.000188529	0.00952755	0.992398
USP18	Distal_vs_Benign	0.000179601	0.00906739	0.992765
KLRK1	Distal_vs_Benign	0.000168409	0.00847241	0.99324
CD274	Distal_vs_Benign	0.000148872	0.00752531	0.993996
SELP	Distal_vs_Benign	0.000118527	0.00599149	0.99522
XCL1	Distal_vs_Benign	0.000106235	0.00536333	0.995721
PIM1	Distal_vs_Benign	7.73337e-05	0.00370651	0.997043
VCAM1	Distal_vs_Benign	-3.12e-05	-0.00157592	0.998743
CXCL9	Distal_vs_Benign	0	0	1
CFB	Distal_vs_Benign	0	0	1
BATF2	Distal_vs_Benign	0	0	1
RNF31	Distal_vs_Benign	0	0	1
SOCS1	Distal_vs_Benign	0	0	1
CCL7	Distal_vs_Benign	0	0	1
GBP6	Distal_vs_Benign	0	0	1
IRF8	Involved_vs_Benign	-0.331135	-4.29391	1.75557e-05
MT2A	Involved_vs_Benign	0.386121	3.90828	9.29559e-05
IFITM2	Involved_vs_Benign	0.441267	3.82303	0.000131823
VAMP5	Involved_vs_Benign	0.162705	3.7872	0.000152356
SAMHD1	Involved_vs_Benign	-0.164308	-3.34182	0.000832316
IRF7	Involved_vs_Benign	-0.231016	-3.27313	0.00106364
P2RY14	Involved_vs_Benign	-0.072573	-3.26378	0.00109937
UPP1	Involved_vs_Benign	0.187409	3.23664	0.00120945
IFITM3	Involved_vs_Benign	0.383449	3.12193	0.00179669
FPR1	Involved_vs_Benign	0.164066	3.08352	0.00204566
CASP4	Involved_vs_Benign	0.06927	2.97238	0.00295505
CD74	Involved_vs_Benign	-0.403332	-2.91646	0.00354033
PELI1	Involved_vs_Benign	0.0632255	2.8166	0.00485354
LCP2	Involved_vs_Benign	0.0651183	2.80007	0.00510915
ARL4A	Involved_vs_Benign	0.153343	2.26756	0.0233561
PLSCR1	Involved_vs_Benign	0.0928681	2.23329	0.0255298
HIF1A	Involved_vs_Benign	0.0686446	2.18127	0.0291638
IFI44	Involved_vs_Benign	0.0528009	2.17531	0.0296069
HLA-DRB1	Involved_vs_Benign	-0.274335	-2.09708	0.0359865
IL10RA	Involved_vs_Benign	0.0843649	2.09618	0.0360658
HLA-DMA	Involved_vs_Benign	-0.137552	-2.0862	0.0369609
ISG20	Involved_vs_Benign	0.0702571	2.06125	0.0392793
CASP1	Involved_vs_Benign	0.0558515	2.06034	0.0393657
TXNIP	Involved_vs_Benign	0.26891	2.03498	0.0418532
SOD2	Involved_vs_Benign	0.305873	2.02852	0.0425072
SLAMF7	Involved_vs_Benign	-0.0440753	-2.00077	0.0454167
PSMB10	Involved_vs_Benign	-0.0915643	-1.97107	0.0487163
FGL2	Involved_vs_Benign	0.129966	1.92454	0.0542867
FCGR1A	Involved_vs_Benign	0.0734028	1.89941	0.0575101
GCH1	Involved_vs_Benign	0.0457242	1.87746	0.0604556
IL15	Involved_vs_Benign	0.0377972	1.84081	0.0656494
CD86	Involved_vs_Benign	0.0411826	1.76479	0.0775988
VAMP8	Involved_vs_Benign	-0.139559	-1.67925	0.0931029
NAMPT	Involved_vs_Benign	0.196126	1.64485	0.1
PSMA3	Involved_vs_Benign	-0.0444346	-1.61423	0.106479
LY6E	Involved_vs_Benign	0.111768	1.58906	0.112046
STAT1	Involved_vs_Benign	0.05287	1.55885	0.119033
MTHFD2	Involved_vs_Benign	0.0584231	1.53945	0.123695
IRF2	Involved_vs_Benign	0.0331606	1.527	0.126762
NFKBIA	Involved_vs_Benign	0.260514	1.48897	0.136494
SAMD9L	Involved_vs_Benign	0.0320604	1.46405	0.143179
IFNAR2	Involved_vs_Benign	-0.0332371	-1.46389	0.143224
FAS	Involved_vs_Benign	0.0293361	1.44567	0.148271
EIF4E3	Involved_vs_Benign	0.0302647	1.43979	0.149927
ISG15	Involved_vs_Benign	0.083429	1.43544	0.151161
PARP14	Involved_vs_Benign	0.0596242	1.40491	0.160048
ITGB7	Involved_vs_Benign	-0.0292166	-1.39014	0.164488
CCL5	Involved_vs_Benign	0.0552513	1.38094	0.167296
TNFAIP3	Involved_vs_Benign	0.184941	1.35322	0.175984
IFI44L	Involved_vs_Benign	0.0567385	1.34589	0.178339
HLA-DQA1	Involved_vs_Benign	-0.132259	-1.34388	0.178987
BTG1	Involved_vs_Benign	0.107897	1.33505	0.181859
APOL6	Involved_vs_Benign	0.0281412	1.31347	0.189025
IRF4	Involved_vs_Benign	-0.0268438	-1.28064	0.200322
EPSTI1	Involved_vs_Benign	0.0294862	1.25498	0.209488
PSMB9	Involved_vs_Benign	-0.0484576	-1.24019	0.214906
GZMA	Involved_vs_Benign	0.0252661	1.23803	0.215705
MX2	Involved_vs_Benign	0.045868	1.20412	0.228543
TAPBP	Involved_vs_Benign	-0.0279478	-1.16063	0.245791
CDKN1A	Involved_vs_Benign	0.0789556	1.1491	0.250513
SOCS3	Involved_vs_Benign	0.0705329	1.14105	0.253849
CIITA	Involved_vs_Benign	-0.0240399	-1.13254	0.257408
ST8SIA4	Involved_vs_Benign	0.0234528	1.10976	0.267104
XAF1	Involved_vs_Benign	0.0262523	1.10426	0.269479
TNFAIP2	Involved_vs_Benign	0.0620664	1.09012	0.275662
RIPK2	Involved_vs_Benign	0.0418552	1.08926	0.276039
SPPL2A	Involved_vs_Benign	0.0217361	1.03196	0.302091
TAP1	Involved_vs_Benign	-0.0227329	-1.02868	0.30363
TNFAIP6	Involved_vs_Benign	0.053218	1.01175	0.311656
PTGS2	Involved_vs_Benign	0.0687092	1.00518	0.314809
ICAM1	Involved_vs_Benign	0.0497429	1.0002	0.317214
SRI	Involved_vs_Benign	-0.0360928	-0.997257	0.31864
MVP	Involved_vs_Benign	0.0206271	0.963112	0.335491
TNFSF10	Involved_vs_Benign	0.0298405	0.930257	0.352238
PSMB8	Involved_vs_Benign	-0.0315247	-0.916876	0.359207
PSME1	Involved_vs_Benign	-0.0328864	-0.881673	0.377954
STAT3	Involved_vs_Benign	0.0243052	0.876663	0.38067
OAS2	Involved_vs_Benign	0.0178874	0.846697	0.397164
PDE4B	Involved_vs_Benign	0.0685966	0.846666	0.397181
NFKB1	Involved_vs_Benign	0.0430649	0.832385	0.405192
BANK1	Involved_vs_Benign	-0.016351	-0.796723	0.425612
IFI30	Involved_vs_Benign	0.0431712	0.795405	0.426378
STAT2	Involved_vs_Benign	-0.0164113	-0.748501	0.454158
OGFR	Involved_vs_Benign	0.0162636	0.731424	0.46452
PIM1	Involved_vs_Benign	0.0250871	0.70792	0.478995
HLA-B	Involved_vs_Benign	-0.11506	-0.69725	0.485646
IFI27	Involved_vs_Benign	0.0129606	0.638078	0.523423
NCOA3	Involved_vs_Benign	-0.0131361	-0.593011	0.553174
MX1	Involved_vs_Benign	0.0155494	0.589405	0.555589
OASL	Involved_vs_Benign	0.0116148	0.579383	0.562331
TRIM25	Involved_vs_Benign	-0.0122003	-0.571869	0.56741
CMKLR1	Involved_vs_Benign	-0.0115833	-0.570426	0.568389
CASP7	Involved_vs_Benign	0.0114649	0.566826	0.570832
NOD1	Involved_vs_Benign	-0.0108163	-0.537263	0.591086
IFIT3	Involved_vs_Benign	0.010696	0.528637	0.597057
PSME2	Involved_vs_Benign	-0.0283667	-0.524927	0.599634
DDX60	Involved_vs_Benign	0.010308	0.514645	0.606801
CSF2RB	Involved_vs_Benign	-0.0111206	-0.508873	0.610841
JAK2	Involved_vs_Benign	-0.0107772	-0.487255	0.626077
IFIH1	Involved_vs_Benign	0.00948556	0.471239	0.63747
UBE2L6	Involved_vs_Benign	0.0105818	0.465207	0.641783
OAS3	Involved_vs_Benign	0.00932254	0.459888	0.645596
ARID5B	Involved_vs_Benign	0.00891987	0.442818	0.657898
RSAD2	Involved_vs_Benign	0.00847288	0.420763	0.673929
B2M	Involved_vs_Benign	-0.0481728	-0.407074	0.683954
PSMB2	Involved_vs_Benign	-0.0151768	-0.406696	0.684231
RAPGEF6	Involved_vs_Benign	0.00784437	0.390972	0.695818
ST3GAL5	Involved_vs_Benign	-0.00757799	-0.373105	0.70907
CD40	Involved_vs_Benign	0.00724027	0.360597	0.718401
HLA-G	Involved_vs_Benign	0.012742	0.352634	0.724363
IRF5	Involved_vs_Benign	0.00709639	0.339355	0.734342
CD38	Involved_vs_Benign	-0.00673927	-0.324877	0.745274
RBCK1	Involved_vs_Benign	-0.00736374	-0.32323	0.746521
LAP3	Involved_vs_Benign	0.00939543	0.320323	0.748724
NMI	Involved_vs_Benign	-0.00724293	-0.31955	0.749309
TRIM21	Involved_vs_Benign	-0.00644524	-0.317949	0.750523
PTPN1	Involved_vs_Benign	0.00850181	0.30793	0.758136
RNF213	Involved_vs_Benign	-0.0133519	-0.304971	0.760389
HELZ2	Involved_vs_Benign	0.00610196	0.299012	0.764931
IL18BP	Involved_vs_Benign	-0.0059543	-0.296574	0.766792
ADAR	Involved_vs_Benign	0.00707224	0.289711	0.772037
CXCL10	Involved_vs_Benign	0.00564498	0.281201	0.778556
CASP8	Involved_vs_Benign	0.0058867	0.279792	0.779637
IRF1	Involved_vs_Benign	-0.00665079	-0.274053	0.784044
EIF2AK2	Involved_vs_Benign	-0.00597597	-0.272864	0.784957
HERC6	Involved_vs_Benign	0.00542236	0.270514	0.786765
SLC25A28	Involved_vs_Benign	0.00534812	0.266063	0.790191
CMPK2	Involved_vs_Benign	0.00522893	0.260186	0.79472
CD69	Involved_vs_Benign	0.00525156	0.257876	0.796502
RIPK1	Involved_vs_Benign	-0.0052005	-0.256474	0.797585
HLA-A	Involved_vs_Benign	-0.0263022	-0.245459	0.806101
IL2RB	Involved_vs_Benign	0.00479061	0.240663	0.809816
TRAFD1	Involved_vs_Benign	-0.00470203	-0.230399	0.817782
GPR18	Involved_vs_Benign	-0.00454556	-0.227541	0.820003
PFKP	Involved_vs_Benign	0.00407702	0.201559	0.840261
PARP12	Involved_vs_Benign	0.00390408	0.193274	0.846744
PNP	Involved_vs_Benign	0.00399981	0.190708	0.848755
NUP93	Involved_vs_Benign	-0.00387022	-0.189567	0.849648
TRIM26	Involved_vs_Benign	-0.00386957	-0.188192	0.850726
PTPN2	Involved_vs_Benign	0.00438937	0.186032	0.85242
SP110	Involved_vs_Benign	-0.00432005	-0.173308	0.862409
PTPN6	Involved_vs_Benign	0.00648899	0.169964	0.865038
PML	Involved_vs_Benign	0.00346007	0.16797	0.866607
IFIT2	Involved_vs_Benign	0.00333294	0.162911	0.870588
MYD88	Involved_vs_Benign	0.00370129	0.156328	0.875775
CCL2	Involved_vs_Benign	0.00304266	0.153494	0.878009
BPGM	Involved_vs_Benign	0.00284588	0.140863	0.887978
TOR1B	Involved_vs_Benign	0.00264475	0.130702	0.896011
ISOC1	Involved_vs_Benign	0.00253988	0.12513	0.90042
SERPING1	Involved_vs_Benign	-0.00249635	-0.124634	0.900813
STAT4	Involved_vs_Benign	0.00243924	0.122337	0.902632
PNPT1	Involved_vs_Benign	-0.00252729	-0.12218	0.902757
ZNFX1	Involved_vs_Benign	0.00235228	0.113593	0.90956
CASP3	Involved_vs_Benign	0.00232666	0.112654	0.910305
IL4R	Involved_vs_Benign	-0.00226079	-0.107212	0.914621
IRF9	Involved_vs_Benign	-0.00219794	-0.106046	0.915546
GBP4	Involved_vs_Benign	-0.0021496	-0.104283	0.916945
IL15RA	Involved_vs_Benign	0.00203925	0.101933	0.91881
BST2	Involved_vs_Benign	0.00418189	0.0922042	0.926536
NLRC5	Involved_vs_Benign	0.00184295	0.0894121	0.928754
IL6	Involved_vs_Benign	0.00168812	0.0852179	0.932088
SECTM1	Involved_vs_Benign	0.00164801	0.0832428	0.933658
IL7	Involved_vs_Benign	-0.00163261	-0.0819412	0.934693
IFI35	Involved_vs_Benign	-0.00169027	-0.0760105	0.939411
METTL7B	Involved_vs_Benign	0.00139528	0.0705146	0.943784
LYSMD2	Involved_vs_Benign	0.00137808	0.0678286	0.945922
KLRK1	Involved_vs_Benign	-0.00123225	-0.0620004	0.950562
TRIM14	Involved_vs_Benign	-0.00122175	-0.0587257	0.953171
CMTR1	Involved_vs_Benign	-0.00109649	-0.0546021	0.956455
DHX58	Involved_vs_Benign	-0.000914405	-0.045649	0.96359
ZBP1	Involved_vs_Benign	-0.000856639	-0.0423371	0.96623
RTP4	Involved_vs_Benign	0.000752103	0.0373397	0.970214
AUTS2	Involved_vs_Benign	0.000733147	0.0367705	0.970668
SSPN	Involved_vs_Benign	0.000643016	0.0325002	0.974073
XCL1	Involved_vs_Benign	0.000590676	0.0298182	0.976212
C1S	Involved_vs_Benign	0.000562573	0.0284251	0.977323
USP18	Involved_vs_Benign	0.000540319	0.027266	0.978248
VCAM1	Involved_vs_Benign	0.000489737	0.0247406	0.980262
CXCL9	Involved_vs_Benign	0.000464332	0.0234664	0.981278
PLA2G4A	Involved_vs_Benign	0.000305561	0.0154275	0.987691
LGALS3BP	Involved_vs_Benign	0.000269956	0.0135469	0.989191
LATS2	Involved_vs_Benign	-0.000237046	-0.0116045	0.990741
IFIT1	Involved_vs_Benign	0.000206337	0.0104171	0.991688
C1R	Involved_vs_Benign	0.000191162	0.00966068	0.992292
CD274	Involved_vs_Benign	0.00013621	0.00688516	0.994506
DDX58	Involved_vs_Benign	0.000117913	0.0058028	0.99537
IDO1	Involved_vs_Benign	-8.69e-05	-0.00439382	0.996494
TDRD7	Involved_vs_Benign	5.91979e-05	0.00296076	0.997638
CFH	Involved_vs_Benign	-9.74e-06	-0.000491558	0.999608
SELP	Involved_vs_Benign	0	0	1
CXCL11	Involved_vs_Benign	0	0	1
CFB	Involved_vs_Benign	0	0	1
BATF2	Involved_vs_Benign	0	0	1
RNF31	Involved_vs_Benign	0	0	1
SOCS1	Involved_vs_Benign	0	0	1
CCL7	Involved_vs_Benign	0	0	1
GBP6	Involved_vs_Benign	0	0	1
TNFAIP3	Tumor_vs_Benign	0.587715	5.86196	4.57446e-09
SOD2	Tumor_vs_Benign	0.770449	5.40433	6.50524e-08
CDKN1A	Tumor_vs_Benign	0.432749	5.37648	7.59544e-08
NAMPT	Tumor_vs_Benign	0.607302	5.19814	2.01289e-07
NFKBIA	Tumor_vs_Benign	0.792703	5.03952	4.66703e-07
SOCS3	Tumor_vs_Benign	0.27718	4.8188	1.44425e-06
SAMHD1	Tumor_vs_Benign	-0.271112	-4.45042	8.57038e-06
STAT3	Tumor_vs_Benign	0.110199	4.41525	1.00891e-05
PTGS2	Tumor_vs_Benign	0.214731	4.22314	2.40924e-05
ICAM1	Tumor_vs_Benign	0.144151	4.1275	3.66722e-05
IRF7	Tumor_vs_Benign	-0.25892	-4.00371	6.2356e-05
IRF8	Tumor_vs_Benign	-0.305529	-3.95142	7.76872e-05
RIPK2	Tumor_vs_Benign	0.0793136	3.81421	0.00013662
PLSCR1	Tumor_vs_Benign	0.139	3.80658	0.0001409
TXNIP	Tumor_vs_Benign	-0.344392	-3.79885	0.000145372
FPR1	Tumor_vs_Benign	0.138547	3.6976	0.000217648
PDE4B	Tumor_vs_Benign	0.203444	3.63344	0.000279664
IFI30	Tumor_vs_Benign	0.28106	3.59491	0.000324499
PELI1	Tumor_vs_Benign	0.0760813	3.58242	0.000340431
UPP1	Tumor_vs_Benign	0.209698	3.5677	0.000360129
P2RY14	Tumor_vs_Benign	-0.0766724	-3.52847	0.000417975
TNFAIP6	Tumor_vs_Benign	0.083028	3.42994	0.000603711
LCP2	Tumor_vs_Benign	0.0840254	3.27436	0.00105901
HIF1A	Tumor_vs_Benign	0.198577	3.18107	0.0014673
NFKB1	Tumor_vs_Benign	0.0794894	3.05616	0.00224189
PSMB9	Tumor_vs_Benign	-0.130551	-3.02979	0.00244726
CD86	Tumor_vs_Benign	0.0622931	2.86331	0.0041924
ADAR	Tumor_vs_Benign	-0.0647959	-2.84574	0.00443087
MTHFD2	Tumor_vs_Benign	0.0732967	2.76934	0.00561707
MT2A	Tumor_vs_Benign	0.362528	2.70811	0.00676671
BTG1	Tumor_vs_Benign	0.186013	2.66098	0.00779132
TNFSF10	Tumor_vs_Benign	-0.0608963	-2.65645	0.00789688
CASP4	Tumor_vs_Benign	0.0594611	2.59664	0.00941393
SP110	Tumor_vs_Benign	-0.0630666	-2.58282	0.00979961
IFITM2	Tumor_vs_Benign	0.2037	2.57066	0.0101504
PSMB8	Tumor_vs_Benign	-0.0948867	-2.5578	0.0105335
IFITM3	Tumor_vs_Benign	0.321595	2.52942	0.0114251
IL10RA	Tumor_vs_Benign	0.0766856	2.36426	0.0180662
FCGR1A	Tumor_vs_Benign	0.139924	2.30558	0.0211339
ARL4A	Tumor_vs_Benign	0.106947	2.24383	0.0248432
IFNAR2	Tumor_vs_Benign	-0.0490091	-2.20054	0.0277687
JAK2	Tumor_vs_Benign	-0.0438672	-2.02692	0.0426703
ARID5B	Tumor_vs_Benign	0.0419122	2.01966	0.0434186
CCL2	Tumor_vs_Benign	0.0712703	1.98751	0.0468661
ITGB7	Tumor_vs_Benign	-0.0405693	-1.98512	0.0471308
TNFAIP2	Tumor_vs_Benign	0.0819786	1.91221	0.0558492
PSME1	Tumor_vs_Benign	-0.069463	-1.86816	0.0617392
GCH1	Tumor_vs_Benign	0.0403586	1.86498	0.0621836
IFI27	Tumor_vs_Benign	0.0404179	1.8435	0.0652567
MX2	Tumor_vs_Benign	0.0371462	1.7783	0.0753544
PTPN6	Tumor_vs_Benign	-0.0419044	-1.77563	0.0757933
SLAMF7	Tumor_vs_Benign	-0.0380063	-1.75317	0.0795728
RNF213	Tumor_vs_Benign	-0.0524938	-1.72152	0.085156
STAT2	Tumor_vs_Benign	-0.0348941	-1.62782	0.103564
IFI44	Tumor_vs_Benign	0.0331173	1.60717	0.108016
EPSTI1	Tumor_vs_Benign	0.0366439	1.57535	0.115177
VAMP5	Tumor_vs_Benign	0.0632132	1.54451	0.122466
LGALS3BP	Tumor_vs_Benign	0.030153	1.51337	0.130186
CIITA	Tumor_vs_Benign	-0.0312474	-1.50638	0.131969
HLA-G	Tumor_vs_Benign	0.0898135	1.50594	0.132082
PSMB10	Tumor_vs_Benign	-0.075374	-1.47699	0.139677
ISG20	Tumor_vs_Benign	0.049858	1.44936	0.147236
TAP1	Tumor_vs_Benign	-0.0308798	-1.44733	0.147804
ISG15	Tumor_vs_Benign	0.0687439	1.43225	0.152071
ST8SIA4	Tumor_vs_Benign	0.0296276	1.40939	0.158719
MVP	Tumor_vs_Benign	0.0290175	1.37874	0.167974
RBCK1	Tumor_vs_Benign	-0.0306422	-1.36769	0.171409
LAP3	Tumor_vs_Benign	0.0453535	1.35635	0.174989
TAPBP	Tumor_vs_Benign	-0.0320895	-1.33891	0.180601
TRIM14	Tumor_vs_Benign	-0.0267335	-1.3257	0.18494
PSMA3	Tumor_vs_Benign	-0.0324501	-1.24899	0.21167
IFI44L	Tumor_vs_Benign	0.0297872	1.24071	0.214714
LY6E	Tumor_vs_Benign	0.0574575	1.22516	0.220516
CSF2RB	Tumor_vs_Benign	-0.0259535	-1.20208	0.229333
PNP	Tumor_vs_Benign	0.0237047	1.14707	0.251353
PSME2	Tumor_vs_Benign	-0.0500356	-1.13888	0.254753
HLA-A	Tumor_vs_Benign	0.141298	1.1357	0.256082
MYD88	Tumor_vs_Benign	-0.0247828	-1.1214	0.262119
IRF9	Tumor_vs_Benign	-0.0225857	-1.11892	0.263173
BST2	Tumor_vs_Benign	0.058634	1.07595	0.281949
FAS	Tumor_vs_Benign	0.0210789	1.07185	0.283789
SRI	Tumor_vs_Benign	-0.0272572	-1.06689	0.286022
PTPN1	Tumor_vs_Benign	0.024407	1.06404	0.287311
IRF4	Tumor_vs_Benign	-0.0210338	-1.02817	0.303871
CASP8	Tumor_vs_Benign	-0.0205936	-1.0072	0.313839
CD69	Tumor_vs_Benign	0.0193711	0.963714	0.33519
CD40	Tumor_vs_Benign	0.0187384	0.948191	0.343032
NCOA3	Tumor_vs_Benign	-0.0205368	-0.936365	0.349085
BANK1	Tumor_vs_Benign	-0.0186592	-0.932649	0.351001
IFI35	Tumor_vs_Benign	-0.0200766	-0.926155	0.354365
SERPING1	Tumor_vs_Benign	0.0182595	0.919638	0.357762
TRIM25	Tumor_vs_Benign	-0.0165977	-0.792825	0.42788
TRAFD1	Tumor_vs_Benign	-0.0152944	-0.770251	0.441151
IRF1	Tumor_vs_Benign	-0.0183054	-0.757836	0.448549
SLC25A28	Tumor_vs_Benign	0.0140288	0.71042	0.477444
IL15	Tumor_vs_Benign	0.0137358	0.69498	0.487068
VAMP8	Tumor_vs_Benign	-0.0577572	-0.689969	0.490214
XAF1	Tumor_vs_Benign	-0.0136429	-0.649481	0.516028
TRIM21	Tumor_vs_Benign	-0.0124034	-0.625707	0.531507
HLA-DRB1	Tumor_vs_Benign	0.106133	0.625179	0.531853
NMI	Tumor_vs_Benign	-0.0128851	-0.57561	0.564879
PFKP	Tumor_vs_Benign	0.0113626	0.575224	0.56514
IL4R	Tumor_vs_Benign	0.0119522	0.573822	0.566088
NOD1	Tumor_vs_Benign	-0.0106448	-0.542445	0.587512
CD38	Tumor_vs_Benign	-0.0107031	-0.530384	0.595846
CXCL9	Tumor_vs_Benign	0.0100689	0.520468	0.602737
ST3GAL5	Tumor_vs_Benign	-0.0102997	-0.518293	0.604254
ZBP1	Tumor_vs_Benign	-0.00998912	-0.507948	0.61149
OAS2	Tumor_vs_Benign	-0.00969003	-0.479515	0.631573
EIF2AK2	Tumor_vs_Benign	-0.0101797	-0.475962	0.634101
APOL6	Tumor_vs_Benign	-0.00978498	-0.466617	0.640774
CD74	Tumor_vs_Benign	-0.0726513	-0.433743	0.664475
GPR18	Tumor_vs_Benign	-0.00822041	-0.423152	0.672184
CXCL10	Tumor_vs_Benign	0.008164	0.421025	0.673737
OASL	Tumor_vs_Benign	0.00770622	0.396558	0.691694
STAT4	Tumor_vs_Benign	0.00753907	0.387527	0.698366
CCL5	Tumor_vs_Benign	0.00879076	0.386452	0.699162
IFIT2	Tumor_vs_Benign	-0.00745091	-0.375626	0.707195
GBP4	Tumor_vs_Benign	-0.00740515	-0.369461	0.711784
B2M	Tumor_vs_Benign	0.0461383	0.36443	0.715537
DDX58	Tumor_vs_Benign	-0.00716092	-0.361894	0.717431
NLRC5	Tumor_vs_Benign	-0.00716078	-0.356621	0.721376
STAT1	Tumor_vs_Benign	-0.00786725	-0.353947	0.723378
SPPL2A	Tumor_vs_Benign	0.0071904	0.346323	0.7291
HLA-DQA1	Tumor_vs_Benign	0.0356395	0.333374	0.738852
IRF5	Tumor_vs_Benign	-0.00672719	-0.329444	0.74182
IL6	Tumor_vs_Benign	0.00640271	0.328983	0.742168
LATS2	Tumor_vs_Benign	0.00625231	0.312434	0.754711
IDO1	Tumor_vs_Benign	0.00603122	0.312076	0.754983
TRIM26	Tumor_vs_Benign	-0.00625412	-0.311495	0.755424
RTP4	Tumor_vs_Benign	-0.00604207	-0.308624	0.757608
EIF4E3	Tumor_vs_Benign	-0.00624421	-0.307734	0.758285
FGL2	Tumor_vs_Benign	-0.0169273	-0.302025	0.762633
RAPGEF6	Tumor_vs_Benign	0.00572531	0.292484	0.769917
HLA-DMA	Tumor_vs_Benign	0.0231834	0.283952	0.776447
ZNFX1	Tumor_vs_Benign	-0.00525251	-0.261938	0.79337
OGFR	Tumor_vs_Benign	-0.00558787	-0.260059	0.794818
PNPT1	Tumor_vs_Benign	-0.00514126	-0.25436	0.799217
DHX58	Tumor_vs_Benign	-0.00492328	-0.252728	0.800478
CMTR1	Tumor_vs_Benign	-0.00485485	-0.247716	0.804354
HLA-B	Tumor_vs_Benign	-0.0386926	-0.247174	0.804774
CMKLR1	Tumor_vs_Benign	-0.00488708	-0.245439	0.806117
RIPK1	Tumor_vs_Benign	-0.00469312	-0.237381	0.812361
IL15RA	Tumor_vs_Benign	0.00457861	0.233978	0.815002
IFIH1	Tumor_vs_Benign	0.00445056	0.227485	0.820046
USP18	Tumor_vs_Benign	0.00435383	0.225378	0.821685
CMPK2	Tumor_vs_Benign	-0.00416027	-0.213461	0.830968
DDX60	Tumor_vs_Benign	0.00391949	0.201191	0.840549
PML	Tumor_vs_Benign	-0.00402724	-0.200102	0.841401
IFIT1	Tumor_vs_Benign	0.00374794	0.193745	0.846375
PARP12	Tumor_vs_Benign	0.00380412	0.192243	0.847552
UBE2L6	Tumor_vs_Benign	0.0041969	0.18617	0.852312
PSMB2	Tumor_vs_Benign	-0.00430381	-0.17433	0.861606
C1R	Tumor_vs_Benign	0.00319094	0.165181	0.868801
CASP7	Tumor_vs_Benign	0.00316711	0.161217	0.871923
VCAM1	Tumor_vs_Benign	0.00307838	0.159436	0.873325
CASP1	Tumor_vs_Benign	-0.00587572	-0.155823	0.876172
IL18BP	Tumor_vs_Benign	0.00273578	0.139054	0.889408
AUTS2	Tumor_vs_Benign	-0.00262612	-0.135457	0.89225
PTPN2	Tumor_vs_Benign	-0.00320256	-0.135014	0.892601
IRF2	Tumor_vs_Benign	-0.00288708	-0.134076	0.893343
LYSMD2	Tumor_vs_Benign	-0.00225832	-0.113725	0.909456
HELZ2	Tumor_vs_Benign	0.00210428	0.105743	0.915786
TDRD7	Tumor_vs_Benign	0.00203961	0.104451	0.916811
TOR1B	Tumor_vs_Benign	0.00201057	0.102063	0.918707
CXCL11	Tumor_vs_Benign	0.00174673	0.0906536	0.927768
IL7	Tumor_vs_Benign	0.00173478	0.0889358	0.929133
KLRK1	Tumor_vs_Benign	-0.00166165	-0.0858879	0.931556
XCL1	Tumor_vs_Benign	0.00150307	0.0779335	0.937881
ISOC1	Tumor_vs_Benign	0.00148235	0.0745612	0.940564
CASP3	Tumor_vs_Benign	0.00139025	0.06852	0.945372
OAS3	Tumor_vs_Benign	0.00130827	0.066237	0.947189
IFIT3	Tumor_vs_Benign	0.00130257	0.0660944	0.947303
BPGM	Tumor_vs_Benign	0.00129476	0.065499	0.947777
CCL7	Tumor_vs_Benign	0.00125369	0.0650603	0.948126
PIM1	Tumor_vs_Benign	-0.00130194	-0.0632979	0.949529
CFH	Tumor_vs_Benign	0.00117274	0.0606626	0.951628
RSAD2	Tumor_vs_Benign	-0.00113473	-0.0580448	0.953713
MX1	Tumor_vs_Benign	0.000987268	0.0477076	0.961949
METTL7B	Tumor_vs_Benign	0.000844453	0.043839	0.965033
PARP14	Tumor_vs_Benign	0.000911335	0.0399698	0.968117
C1S	Tumor_vs_Benign	0.000715777	0.0371545	0.970362
PLA2G4A	Tumor_vs_Benign	0.000670073	0.0346957	0.972322
GZMA	Tumor_vs_Benign	0.000665645	0.034047	0.97284
SSPN	Tumor_vs_Benign	0.000646022	0.0335389	0.973245
CD274	Tumor_vs_Benign	0.000531033	0.02757	0.978005
SAMD9L	Tumor_vs_Benign	-0.000471993	-0.0229791	0.981667
SECTM1	Tumor_vs_Benign	0.000374411	0.0194421	0.984488
HERC6	Tumor_vs_Benign	-0.000143933	-0.00738885	0.994105
IL2RB	Tumor_vs_Benign	-0.000141549	-0.0073175	0.994162
NUP93	Tumor_vs_Benign	-1.2e-05	-0.000600231	0.999521
SELP	Tumor_vs_Benign	0	0	1
CFB	Tumor_vs_Benign	0	0	1
BATF2	Tumor_vs_Benign	0	0	1
RNF31	Tumor_vs_Benign	0	0	1
SOCS1	Tumor_vs_Benign	0	0	1
GBP6	Tumor_vs_Benign	0	0	1
