# Supplementary material for: Prostate tumor–mediated IFNG signaling primes myeloid cells in bone premetastatic niche for immunosuppressive IL-10 signaling
Source: J Clin Invest. 2025 Aug 28;135(21):e196347. doi: 10.1172/JCI196347 (PMC12578376; doi:10.1172/JCI196347)
Supplement: Supporting data values [file jci-135-196347-s053.xlsx]

## Sheet: Data 1
Cluster	Library	Tissue	Counts	Library_Counts
Epithelial	GSE117403_D17_FACS	Normal prostate	24360	32929
Epithelial	GSE117403_D27_FACS	Normal prostate	24432	40214
Epithelial	GSE117403_Pd	Normal prostate	31002	35748
Fibroblasts	GSE117403_D17_FACS	Normal prostate	3925	32929
Fibroblasts	GSE117403_D27_FACS	Normal prostate	8435	40214
Fibroblasts	GSE117403_Pd	Normal prostate	1317	35748
Smooth Muscle	GSE117403_D17_FACS	Normal prostate	2273	32929
Smooth Muscle	GSE117403_D27_FACS	Normal prostate	7171	40214
Smooth Muscle	GSE117403_Pd	Normal prostate	1221	35748
Endothelial	GSE117403_D17_FACS	Normal prostate	2363	32929
Endothelial	GSE117403_D27_FACS	Normal prostate	118	40214
Endothelial	GSE117403_Pd	Normal prostate	1707	35748
T cells	GSE117403_D17_FACS	Normal prostate	8	32929
T cells	GSE117403_D27_FACS	Normal prostate	57	40214
T cells	GSE117403_Pd	Normal prostate	169	35748
Macrophages	GSE117403_D27_FACS	Normal prostate	1	40214
Macrophages	GSE117403_Pd	Normal prostate	332	35748
B cells	BMM2.Benign	Benign bone marrow	862	4358
B cells	BMM3.Benign	Benign bone marrow	1509	3900
B cells	BMM4.Benign	Benign bone marrow	318	1517
B cells	BMM5.Benign	Benign bone marrow	884	3060
B cells	BMM6.Benign	Benign bone marrow	1541	3962
B cells	BMM8.Benign	Benign bone marrow	300	2244
B cells	BMM9.Benign	Benign bone marrow	838	2369
B cells	BMET1.Distal	Premetastatic niche bone marrow	53	726
B cells	BMET11.Distal	Premetastatic niche bone marrow	316	2482
B cells	BMET2.Distal	Premetastatic niche bone marrow	115	2076
B cells	BMET3.Distal	Premetastatic niche bone marrow	507	2784
B cells	BMET5.Distal	Premetastatic niche bone marrow	153	2026
B cells	BMET6.Distal	Premetastatic niche bone marrow	370	4743
B cells	BMET7.Distal	Premetastatic niche bone marrow	276	1692
B cells	BMET8.Distal	Premetastatic niche bone marrow	104	1730
B cells	BMET1.Involved	Tumor adjacent bone marrow	65	1305
B cells	BMET10.Involved	Tumor adjacent bone marrow	262	3619
B cells	BMET11.Involved	Tumor adjacent bone marrow	341	1974
B cells	BMET2.Involved	Tumor adjacent bone marrow	98	2228
B cells	BMET3.Involved	Tumor adjacent bone marrow	598	6152
B cells	BMET5.Involved	Tumor adjacent bone marrow	208	2505
B cells	BMET6.Involved	Tumor adjacent bone marrow	62	1116
B cells	BMET8.Involved	Tumor adjacent bone marrow	60	1062
B cells	BMET1.Tumor	Metastatic tumor	153	1580
B cells	BMET10.Tumor	Metastatic tumor	0	898
B cells	BMET11.Tumor	Metastatic tumor	547	4008
B cells	BMET2.Tumor	Metastatic tumor	195	2199
B cells	BMET3.Tumor	Metastatic tumor	76	1498
B cells	BMET5.Tumor	Metastatic tumor	163	2471
B cells	BMET6.Tumor	Metastatic tumor	21	1452
B cells	BMET7.Tumor	Metastatic tumor	197	1483
B cells	BMET8.Tumor	Metastatic tumor	146	1342
Cancer	BMM2.Benign	Benign bone marrow	0	4358
Cancer	BMM3.Benign	Benign bone marrow	0	3900
Cancer	BMM4.Benign	Benign bone marrow	1	1517
Cancer	BMM5.Benign	Benign bone marrow	2	3060
Cancer	BMM6.Benign	Benign bone marrow	0	3962
Cancer	BMM8.Benign	Benign bone marrow	0	2244
Cancer	BMM9.Benign	Benign bone marrow	0	2369
Cancer	BMET1.Distal	Premetastatic niche bone marrow	0	726
Cancer	BMET11.Distal	Premetastatic niche bone marrow	1	2482
Cancer	BMET2.Distal	Premetastatic niche bone marrow	0	2076
Cancer	BMET3.Distal	Premetastatic niche bone marrow	0	2784
Cancer	BMET5.Distal	Premetastatic niche bone marrow	8	2026
Cancer	BMET6.Distal	Premetastatic niche bone marrow	45	4743
Cancer	BMET7.Distal	Premetastatic niche bone marrow	0	1692
Cancer	BMET8.Distal	Premetastatic niche bone marrow	1	1730
Cancer	BMET1.Involved	Tumor adjacent bone marrow	28	1305
Cancer	BMET10.Involved	Tumor adjacent bone marrow	40	3619
Cancer	BMET11.Involved	Tumor adjacent bone marrow	0	1974
Cancer	BMET2.Involved	Tumor adjacent bone marrow	37	2228
Cancer	BMET3.Involved	Tumor adjacent bone marrow	0	6152
Cancer	BMET5.Involved	Tumor adjacent bone marrow	87	2505
Cancer	BMET6.Involved	Tumor adjacent bone marrow	8	1116
Cancer	BMET8.Involved	Tumor adjacent bone marrow	1	1062
Cancer	BMET1.Tumor	Metastatic tumor	48	1580
Cancer	BMET10.Tumor	Metastatic tumor	103	898
Cancer	BMET11.Tumor	Metastatic tumor	49	4008
Cancer	BMET2.Tumor	Metastatic tumor	73	2199
Cancer	BMET3.Tumor	Metastatic tumor	8	1498
Cancer	BMET5.Tumor	Metastatic tumor	333	2471
Cancer	BMET6.Tumor	Metastatic tumor	8	1452
Cancer	BMET7.Tumor	Metastatic tumor	0	1483
Cancer	BMET8.Tumor	Metastatic tumor	0	1342
Endothelial	BMM2.Benign	Benign bone marrow	0	4358
Endothelial	BMM3.Benign	Benign bone marrow	0	3900
Endothelial	BMM4.Benign	Benign bone marrow	1	1517
Endothelial	BMM5.Benign	Benign bone marrow	0	3060
Endothelial	BMM6.Benign	Benign bone marrow	0	3962
Endothelial	BMM8.Benign	Benign bone marrow	0	2244
Endothelial	BMM9.Benign	Benign bone marrow	0	2369
Endothelial	BMET1.Distal	Premetastatic niche bone marrow	0	726
Endothelial	BMET11.Distal	Premetastatic niche bone marrow	0	2482
Endothelial	BMET2.Distal	Premetastatic niche bone marrow	0	2076
Endothelial	BMET3.Distal	Premetastatic niche bone marrow	1	2784
Endothelial	BMET5.Distal	Premetastatic niche bone marrow	0	2026
Endothelial	BMET6.Distal	Premetastatic niche bone marrow	0	4743
Endothelial	BMET7.Distal	Premetastatic niche bone marrow	0	1692
Endothelial	BMET8.Distal	Premetastatic niche bone marrow	0	1730
Endothelial	BMET1.Involved	Tumor adjacent bone marrow	0	1305
Endothelial	BMET10.Involved	Tumor adjacent bone marrow	1	3619
Endothelial	BMET11.Involved	Tumor adjacent bone marrow	0	1974
Endothelial	BMET2.Involved	Tumor adjacent bone marrow	0	2228
Endothelial	BMET3.Involved	Tumor adjacent bone marrow	5	6152
Endothelial	BMET5.Involved	Tumor adjacent bone marrow	1	2505
Endothelial	BMET6.Involved	Tumor adjacent bone marrow	0	1116
Endothelial	BMET8.Involved	Tumor adjacent bone marrow	0	1062
Endothelial	BMET1.Tumor	Metastatic tumor	111	1580
Endothelial	BMET10.Tumor	Metastatic tumor	367	898
Endothelial	BMET11.Tumor	Metastatic tumor	16	4008
Endothelial	BMET2.Tumor	Metastatic tumor	2	2199
Endothelial	BMET3.Tumor	Metastatic tumor	89	1498
Endothelial	BMET5.Tumor	Metastatic tumor	8	2471
Endothelial	BMET6.Tumor	Metastatic tumor	25	1452
Endothelial	BMET7.Tumor	Metastatic tumor	9	1483
Endothelial	BMET8.Tumor	Metastatic tumor	2	1342
Erythrocyte	BMM2.Benign	Benign bone marrow	5	4358
Erythrocyte	BMM3.Benign	Benign bone marrow	2	3900
Erythrocyte	BMM4.Benign	Benign bone marrow	1	1517
Erythrocyte	BMM5.Benign	Benign bone marrow	7	3060
Erythrocyte	BMM6.Benign	Benign bone marrow	6	3962
Erythrocyte	BMM8.Benign	Benign bone marrow	29	2244
Erythrocyte	BMM9.Benign	Benign bone marrow	8	2369
Erythrocyte	BMET1.Distal	Premetastatic niche bone marrow	15	726
Erythrocyte	BMET11.Distal	Premetastatic niche bone marrow	81	2482
Erythrocyte	BMET2.Distal	Premetastatic niche bone marrow	10	2076
Erythrocyte	BMET3.Distal	Premetastatic niche bone marrow	100	2784
Erythrocyte	BMET5.Distal	Premetastatic niche bone marrow	9	2026
Erythrocyte	BMET6.Distal	Premetastatic niche bone marrow	49	4743
Erythrocyte	BMET7.Distal	Premetastatic niche bone marrow	243	1692
Erythrocyte	BMET8.Distal	Premetastatic niche bone marrow	49	1730
Erythrocyte	BMET1.Involved	Tumor adjacent bone marrow	4	1305
Erythrocyte	BMET10.Involved	Tumor adjacent bone marrow	240	3619
Erythrocyte	BMET11.Involved	Tumor adjacent bone marrow	113	1974
Erythrocyte	BMET2.Involved	Tumor adjacent bone marrow	4	2228
Erythrocyte	BMET3.Involved	Tumor adjacent bone marrow	2	6152
Erythrocyte	BMET5.Involved	Tumor adjacent bone marrow	59	2505
Erythrocyte	BMET6.Involved	Tumor adjacent bone marrow	255	1116
Erythrocyte	BMET8.Involved	Tumor adjacent bone marrow	9	1062
Erythrocyte	BMET1.Tumor	Metastatic tumor	0	1580
Erythrocyte	BMET10.Tumor	Metastatic tumor	3	898
Erythrocyte	BMET11.Tumor	Metastatic tumor	84	4008
Erythrocyte	BMET2.Tumor	Metastatic tumor	102	2199
Erythrocyte	BMET3.Tumor	Metastatic tumor	1	1498
Erythrocyte	BMET5.Tumor	Metastatic tumor	8	2471
Erythrocyte	BMET6.Tumor	Metastatic tumor	0	1452
Erythrocyte	BMET7.Tumor	Metastatic tumor	33	1483
Erythrocyte	BMET8.Tumor	Metastatic tumor	33	1342
Hematopoietic precursor	BMM2.Benign	Benign bone marrow	16	4358
Hematopoietic precursor	BMM3.Benign	Benign bone marrow	25	3900
Hematopoietic precursor	BMM4.Benign	Benign bone marrow	24	1517
Hematopoietic precursor	BMM5.Benign	Benign bone marrow	122	3060
Hematopoietic precursor	BMM6.Benign	Benign bone marrow	27	3962
Hematopoietic precursor	BMM8.Benign	Benign bone marrow	119	2244
Hematopoietic precursor	BMM9.Benign	Benign bone marrow	112	2369
Hematopoietic precursor	BMET1.Distal	Premetastatic niche bone marrow	32	726
Hematopoietic precursor	BMET11.Distal	Premetastatic niche bone marrow	319	2482
Hematopoietic precursor	BMET2.Distal	Premetastatic niche bone marrow	24	2076
Hematopoietic precursor	BMET3.Distal	Premetastatic niche bone marrow	186	2784
Hematopoietic precursor	BMET5.Distal	Premetastatic niche bone marrow	84	2026
Hematopoietic precursor	BMET6.Distal	Premetastatic niche bone marrow	58	4743
Hematopoietic precursor	BMET7.Distal	Premetastatic niche bone marrow	213	1692
Hematopoietic precursor	BMET8.Distal	Premetastatic niche bone marrow	30	1730
Hematopoietic precursor	BMET1.Involved	Tumor adjacent bone marrow	9	1305
Hematopoietic precursor	BMET10.Involved	Tumor adjacent bone marrow	343	3619
Hematopoietic precursor	BMET11.Involved	Tumor adjacent bone marrow	539	1974
Hematopoietic precursor	BMET2.Involved	Tumor adjacent bone marrow	18	2228
Hematopoietic precursor	BMET3.Involved	Tumor adjacent bone marrow	60	6152
Hematopoietic precursor	BMET5.Involved	Tumor adjacent bone marrow	219	2505
Hematopoietic precursor	BMET6.Involved	Tumor adjacent bone marrow	285	1116
Hematopoietic precursor	BMET8.Involved	Tumor adjacent bone marrow	7	1062
Hematopoietic precursor	BMET1.Tumor	Metastatic tumor	0	1580
Hematopoietic precursor	BMET10.Tumor	Metastatic tumor	0	898
Hematopoietic precursor	BMET11.Tumor	Metastatic tumor	222	4008
Hematopoietic precursor	BMET2.Tumor	Metastatic tumor	197	2199
Hematopoietic precursor	BMET3.Tumor	Metastatic tumor	2	1498
Hematopoietic precursor	BMET5.Tumor	Metastatic tumor	101	2471
Hematopoietic precursor	BMET6.Tumor	Metastatic tumor	1	1452
Hematopoietic precursor	BMET7.Tumor	Metastatic tumor	60	1483
Hematopoietic precursor	BMET8.Tumor	Metastatic tumor	33	1342
Myeloid	BMM2.Benign	Benign bone marrow	61	4358
Myeloid	BMM3.Benign	Benign bone marrow	130	3900
Myeloid	BMM4.Benign	Benign bone marrow	303	1517
Myeloid	BMM5.Benign	Benign bone marrow	420	3060
Myeloid	BMM6.Benign	Benign bone marrow	254	3962
Myeloid	BMM8.Benign	Benign bone marrow	348	2244
Myeloid	BMM9.Benign	Benign bone marrow	146	2369
Myeloid	BMET1.Distal	Premetastatic niche bone marrow	113	726
Myeloid	BMET11.Distal	Premetastatic niche bone marrow	731	2482
Myeloid	BMET2.Distal	Premetastatic niche bone marrow	722	2076
Myeloid	BMET3.Distal	Premetastatic niche bone marrow	960	2784
Myeloid	BMET5.Distal	Premetastatic niche bone marrow	179	2026
Myeloid	BMET6.Distal	Premetastatic niche bone marrow	582	4743
Myeloid	BMET7.Distal	Premetastatic niche bone marrow	410	1692
Myeloid	BMET8.Distal	Premetastatic niche bone marrow	413	1730
Myeloid	BMET1.Involved	Tumor adjacent bone marrow	184	1305
Myeloid	BMET10.Involved	Tumor adjacent bone marrow	2187	3619
Myeloid	BMET11.Involved	Tumor adjacent bone marrow	424	1974
Myeloid	BMET2.Involved	Tumor adjacent bone marrow	897	2228
Myeloid	BMET3.Involved	Tumor adjacent bone marrow	1499	6152
Myeloid	BMET5.Involved	Tumor adjacent bone marrow	547	2505
Myeloid	BMET6.Involved	Tumor adjacent bone marrow	342	1116
Myeloid	BMET8.Involved	Tumor adjacent bone marrow	456	1062
Myeloid	BMET1.Tumor	Metastatic tumor	202	1580
Myeloid	BMET10.Tumor	Metastatic tumor	63	898
Myeloid	BMET11.Tumor	Metastatic tumor	2057	4008
Myeloid	BMET2.Tumor	Metastatic tumor	829	2199
Myeloid	BMET3.Tumor	Metastatic tumor	348	1498
Myeloid	BMET5.Tumor	Metastatic tumor	592	2471
Myeloid	BMET6.Tumor	Metastatic tumor	573	1452
Myeloid	BMET7.Tumor	Metastatic tumor	359	1483
Myeloid	BMET8.Tumor	Metastatic tumor	537	1342
NK cells	BMM2.Benign	Benign bone marrow	152	4358
NK cells	BMM3.Benign	Benign bone marrow	189	3900
NK cells	BMM4.Benign	Benign bone marrow	27	1517
NK cells	BMM5.Benign	Benign bone marrow	92	3060
NK cells	BMM6.Benign	Benign bone marrow	73	3962
NK cells	BMM8.Benign	Benign bone marrow	31	2244
NK cells	BMM9.Benign	Benign bone marrow	55	2369
NK cells	BMET1.Distal	Premetastatic niche bone marrow	73	726
NK cells	BMET11.Distal	Premetastatic niche bone marrow	84	2482
NK cells	BMET2.Distal	Premetastatic niche bone marrow	230	2076
NK cells	BMET3.Distal	Premetastatic niche bone marrow	73	2784
NK cells	BMET5.Distal	Premetastatic niche bone marrow	443	2026
NK cells	BMET6.Distal	Premetastatic niche bone marrow	445	4743
NK cells	BMET7.Distal	Premetastatic niche bone marrow	39	1692
NK cells	BMET8.Distal	Premetastatic niche bone marrow	325	1730
NK cells	BMET1.Involved	Tumor adjacent bone marrow	158	1305
NK cells	BMET10.Involved	Tumor adjacent bone marrow	30	3619
NK cells	BMET11.Involved	Tumor adjacent bone marrow	35	1974
NK cells	BMET2.Involved	Tumor adjacent bone marrow	235	2228
NK cells	BMET3.Involved	Tumor adjacent bone marrow	1079	6152
NK cells	BMET5.Involved	Tumor adjacent bone marrow	176	2505
NK cells	BMET6.Involved	Tumor adjacent bone marrow	5	1116
NK cells	BMET8.Involved	Tumor adjacent bone marrow	225	1062
NK cells	BMET1.Tumor	Metastatic tumor	30	1580
NK cells	BMET10.Tumor	Metastatic tumor	0	898
NK cells	BMET11.Tumor	Metastatic tumor	31	4008
NK cells	BMET2.Tumor	Metastatic tumor	0	2199
NK cells	BMET3.Tumor	Metastatic tumor	102	1498
NK cells	BMET5.Tumor	Metastatic tumor	19	2471
NK cells	BMET6.Tumor	Metastatic tumor	57	1452
NK cells	BMET7.Tumor	Metastatic tumor	40	1483
NK cells	BMET8.Tumor	Metastatic tumor	15	1342
NKT cells	BMM2.Benign	Benign bone marrow	920	4358
NKT cells	BMM3.Benign	Benign bone marrow	745	3900
NKT cells	BMM4.Benign	Benign bone marrow	286	1517
NKT cells	BMM5.Benign	Benign bone marrow	518	3060
NKT cells	BMM6.Benign	Benign bone marrow	983	3962
NKT cells	BMM8.Benign	Benign bone marrow	372	2244
NKT cells	BMM9.Benign	Benign bone marrow	421	2369
NKT cells	BMET1.Distal	Premetastatic niche bone marrow	53	726
NKT cells	BMET11.Distal	Premetastatic niche bone marrow	308	2482
NKT cells	BMET2.Distal	Premetastatic niche bone marrow	173	2076
NKT cells	BMET3.Distal	Premetastatic niche bone marrow	235	2784
NKT cells	BMET5.Distal	Premetastatic niche bone marrow	930	2026
NKT cells	BMET6.Distal	Premetastatic niche bone marrow	1119	4743
NKT cells	BMET7.Distal	Premetastatic niche bone marrow	47	1692
NKT cells	BMET8.Distal	Premetastatic niche bone marrow	141	1730
NKT cells	BMET1.Involved	Tumor adjacent bone marrow	80	1305
NKT cells	BMET10.Involved	Tumor adjacent bone marrow	23	3619
NKT cells	BMET11.Involved	Tumor adjacent bone marrow	103	1974
NKT cells	BMET2.Involved	Tumor adjacent bone marrow	202	2228
NKT cells	BMET3.Involved	Tumor adjacent bone marrow	1549	6152
NKT cells	BMET5.Involved	Tumor adjacent bone marrow	762	2505
NKT cells	BMET6.Involved	Tumor adjacent bone marrow	62	1116
NKT cells	BMET8.Involved	Tumor adjacent bone marrow	70	1062
NKT cells	BMET1.Tumor	Metastatic tumor	3	1580
NKT cells	BMET10.Tumor	Metastatic tumor	0	898
NKT cells	BMET11.Tumor	Metastatic tumor	8	4008
NKT cells	BMET2.Tumor	Metastatic tumor	17	2199
NKT cells	BMET3.Tumor	Metastatic tumor	38	1498
NKT cells	BMET5.Tumor	Metastatic tumor	68	2471
NKT cells	BMET6.Tumor	Metastatic tumor	104	1452
NKT cells	BMET7.Tumor	Metastatic tumor	111	1483
NKT cells	BMET8.Tumor	Metastatic tumor	12	1342
Osteoblast	BMM2.Benign	Benign bone marrow	1	4358
Osteoblast	BMM3.Benign	Benign bone marrow	6	3900
Osteoblast	BMM4.Benign	Benign bone marrow	3	1517
Osteoblast	BMM5.Benign	Benign bone marrow	1	3060
Osteoblast	BMM6.Benign	Benign bone marrow	0	3962
Osteoblast	BMM8.Benign	Benign bone marrow	1	2244
Osteoblast	BMM9.Benign	Benign bone marrow	0	2369
Osteoblast	BMET1.Distal	Premetastatic niche bone marrow	0	726
Osteoblast	BMET11.Distal	Premetastatic niche bone marrow	0	2482
Osteoblast	BMET2.Distal	Premetastatic niche bone marrow	1	2076
Osteoblast	BMET3.Distal	Premetastatic niche bone marrow	0	2784
Osteoblast	BMET5.Distal	Premetastatic niche bone marrow	0	2026
Osteoblast	BMET6.Distal	Premetastatic niche bone marrow	3	4743
Osteoblast	BMET7.Distal	Premetastatic niche bone marrow	1	1692
Osteoblast	BMET8.Distal	Premetastatic niche bone marrow	0	1730
Osteoblast	BMET1.Involved	Tumor adjacent bone marrow	0	1305
Osteoblast	BMET10.Involved	Tumor adjacent bone marrow	1	3619
Osteoblast	BMET11.Involved	Tumor adjacent bone marrow	6	1974
Osteoblast	BMET2.Involved	Tumor adjacent bone marrow	2	2228
Osteoblast	BMET3.Involved	Tumor adjacent bone marrow	5	6152
Osteoblast	BMET5.Involved	Tumor adjacent bone marrow	2	2505
Osteoblast	BMET6.Involved	Tumor adjacent bone marrow	2	1116
Osteoblast	BMET8.Involved	Tumor adjacent bone marrow	0	1062
Osteoblast	BMET1.Tumor	Metastatic tumor	496	1580
Osteoblast	BMET10.Tumor	Metastatic tumor	358	898
Osteoblast	BMET11.Tumor	Metastatic tumor	42	4008
Osteoblast	BMET2.Tumor	Metastatic tumor	2	2199
Osteoblast	BMET3.Tumor	Metastatic tumor	114	1498
Osteoblast	BMET5.Tumor	Metastatic tumor	70	2471
Osteoblast	BMET6.Tumor	Metastatic tumor	55	1452
Osteoblast	BMET7.Tumor	Metastatic tumor	5	1483
Osteoblast	BMET8.Tumor	Metastatic tumor	15	1342
T cells	BMM2.Benign	Benign bone marrow	2341	4358
T cells	BMM3.Benign	Benign bone marrow	1294	3900
T cells	BMM4.Benign	Benign bone marrow	553	1517
T cells	BMM5.Benign	Benign bone marrow	1014	3060
T cells	BMM6.Benign	Benign bone marrow	1078	3962
T cells	BMM8.Benign	Benign bone marrow	1044	2244
T cells	BMM9.Benign	Benign bone marrow	789	2369
T cells	BMET1.Distal	Premetastatic niche bone marrow	387	726
T cells	BMET11.Distal	Premetastatic niche bone marrow	642	2482
T cells	BMET2.Distal	Premetastatic niche bone marrow	801	2076
T cells	BMET3.Distal	Premetastatic niche bone marrow	722	2784
T cells	BMET5.Distal	Premetastatic niche bone marrow	220	2026
T cells	BMET6.Distal	Premetastatic niche bone marrow	2072	4743
T cells	BMET7.Distal	Premetastatic niche bone marrow	463	1692
T cells	BMET8.Distal	Premetastatic niche bone marrow	667	1730
T cells	BMET1.Involved	Tumor adjacent bone marrow	777	1305
T cells	BMET10.Involved	Tumor adjacent bone marrow	492	3619
T cells	BMET11.Involved	Tumor adjacent bone marrow	413	1974
T cells	BMET2.Involved	Tumor adjacent bone marrow	735	2228
T cells	BMET3.Involved	Tumor adjacent bone marrow	1355	6152
T cells	BMET5.Involved	Tumor adjacent bone marrow	444	2505
T cells	BMET6.Involved	Tumor adjacent bone marrow	95	1116
T cells	BMET8.Involved	Tumor adjacent bone marrow	234	1062
T cells	BMET1.Tumor	Metastatic tumor	537	1580
T cells	BMET10.Tumor	Metastatic tumor	4	898
T cells	BMET11.Tumor	Metastatic tumor	952	4008
T cells	BMET2.Tumor	Metastatic tumor	782	2199
T cells	BMET3.Tumor	Metastatic tumor	720	1498
T cells	BMET5.Tumor	Metastatic tumor	1109	2471
T cells	BMET6.Tumor	Metastatic tumor	608	1452
T cells	BMET7.Tumor	Metastatic tumor	669	1483
T cells	BMET8.Tumor	Metastatic tumor	549	1342
B cells	1	Primary tumor	148	9988
B cells	2	Primary tumor	10	14502
B cells	3	Primary tumor	15	17316
B cells	4	Primary tumor	3	3823
B cells	5	Primary tumor	1	4974
B cells	6	Primary tumor	1	13136
B cells	7	Primary tumor	16	16776
B cells	8	Primary tumor	7	13867
B cells	9	Primary tumor	19	3698
B cells	10	Primary tumor	20	12635
Basal	1	Primary tumor	380	9988
Basal	2	Primary tumor	546	14502
Basal	3	Primary tumor	1148	17316
Basal	4	Primary tumor	913	3823
Basal	5	Primary tumor	280	4974
Basal	6	Primary tumor	1505	13136
Basal	7	Primary tumor	1351	16776
Basal	8	Primary tumor	545	13867
Basal	9	Primary tumor	141	3698
Basal	10	Primary tumor	665	12635
Endothelial	1	Primary tumor	692	9988
Endothelial	2	Primary tumor	680	14502
Endothelial	3	Primary tumor	411	17316
Endothelial	4	Primary tumor	202	3823
Endothelial	5	Primary tumor	436	4974
Endothelial	6	Primary tumor	677	13136
Endothelial	7	Primary tumor	883	16776
Endothelial	8	Primary tumor	1497	13867
Endothelial	9	Primary tumor	187	3698
Endothelial	10	Primary tumor	745	12635
Fibroblasts	1	Primary tumor	58	9988
Fibroblasts	2	Primary tumor	97	14502
Fibroblasts	3	Primary tumor	68	17316
Fibroblasts	4	Primary tumor	239	3823
Fibroblasts	5	Primary tumor	33	4974
Fibroblasts	6	Primary tumor	22	13136
Fibroblasts	7	Primary tumor	375	16776
Fibroblasts	8	Primary tumor	4	13867
Fibroblasts	9	Primary tumor	13	3698
Fibroblasts	10	Primary tumor	42	12635
Luminal	1	Primary tumor	2473	9988
Luminal	2	Primary tumor	3666	14502
Luminal	3	Primary tumor	3583	17316
Luminal	4	Primary tumor	2148	3823
Luminal	5	Primary tumor	3774	4974
Luminal	6	Primary tumor	4545	13136
Luminal	7	Primary tumor	7378	16776
Luminal	8	Primary tumor	5077	13867
Luminal	9	Primary tumor	2816	3698
Luminal	10	Primary tumor	3972	12635
Macrophages	1	Primary tumor	101	9988
Macrophages	2	Primary tumor	178	14502
Macrophages	3	Primary tumor	255	17316
Macrophages	4	Primary tumor	143	3823
Macrophages	5	Primary tumor	63	4974
Macrophages	6	Primary tumor	100	13136
Macrophages	7	Primary tumor	592	16776
Macrophages	8	Primary tumor	191	13867
Macrophages	9	Primary tumor	123	3698
Macrophages	10	Primary tumor	331	12635
Mast cells	1	Primary tumor	36	9988
Mast cells	2	Primary tumor	18	14502
Mast cells	3	Primary tumor	25	17316
Mast cells	4	Primary tumor	2	3823
Mast cells	5	Primary tumor	7	4974
Mast cells	6	Primary tumor	4	13136
Mast cells	7	Primary tumor	88	16776
Mast cells	8	Primary tumor	115	13867
Mast cells	9	Primary tumor	11	3698
Mast cells	10	Primary tumor	13	12635
Pericytes	1	Primary tumor	570	9988
Pericytes	2	Primary tumor	616	14502
Pericytes	3	Primary tumor	127	17316
Pericytes	4	Primary tumor	140	3823
Pericytes	5	Primary tumor	296	4974
Pericytes	6	Primary tumor	302	13136
Pericytes	7	Primary tumor	712	16776
Pericytes	8	Primary tumor	297	13867
Pericytes	9	Primary tumor	61	3698
Pericytes	10	Primary tumor	693	12635
Smooth Muscle	1	Primary tumor	8	9988
Smooth Muscle	2	Primary tumor	86	14502
Smooth Muscle	3	Primary tumor	20	17316
Smooth Muscle	4	Primary tumor	4	3823
Smooth Muscle	5	Primary tumor	7	4974
Smooth Muscle	6	Primary tumor	73	13136
Smooth Muscle	7	Primary tumor	2	16776
Smooth Muscle	8	Primary tumor	0	13867
Smooth Muscle	9	Primary tumor	0	3698
Smooth Muscle	10	Primary tumor	1	12635
T cells	1	Primary tumor	549	9988
T cells	2	Primary tumor	416	14502
T cells	3	Primary tumor	1095	17316
T cells	4	Primary tumor	29	3823
T cells	5	Primary tumor	77	4974
T cells	6	Primary tumor	136	13136
T cells	7	Primary tumor	485	16776
T cells	8	Primary tumor	473	13867
T cells	9	Primary tumor	327	3698
T cells	10	Primary tumor	879	12635

## Sheet: Data 2
Sample	Gene Expression	Tissue	tissue_type	Gene
BMET1.Tumor	1.18812	Tumor	Metastatic tumor	IFNGR1
BMET1.Involved	0.788044	Involved	Tumor invovled bone marrow	IFNGR1
BMET1.Distal	0.858407	Distal	Pre-metastatic niche bone marrow	IFNGR1
BMET10.Involved	0.680384	Involved	Tumor invovled bone marrow	IFNGR1
BMET10.Tumor	0.365079	Tumor	Metastatic tumor	IFNGR1
BMET11.Tumor	0.581429	Tumor	Metastatic tumor	IFNGR1
BMET11.Involved	0.459906	Involved	Tumor invovled bone marrow	IFNGR1
BMET11.Distal	0.562244	Distal	Pre-metastatic niche bone marrow	IFNGR1
BMET2.Tumor	0.250905	Tumor	Metastatic tumor	IFNGR1
BMET2.Involved	0.409142	Involved	Tumor invovled bone marrow	IFNGR1
BMET2.Distal	0.408587	Distal	Pre-metastatic niche bone marrow	IFNGR1
BMET3.Tumor	0.298851	Tumor	Metastatic tumor	IFNGR1
BMET3.Involved	0.631754	Involved	Tumor invovled bone marrow	IFNGR1
BMET3.Distal	0.725	Distal	Pre-metastatic niche bone marrow	IFNGR1
BMET5.Tumor	0.586149	Tumor	Metastatic tumor	IFNGR1
BMET5.Distal	0.670391	Distal	Pre-metastatic niche bone marrow	IFNGR1
BMET5.Involved	0.707495	Involved	Tumor invovled bone marrow	IFNGR1
BMET6.Distal	0.713058	Distal	Pre-metastatic niche bone marrow	IFNGR1
BMET6.Involved	0.491228	Involved	Tumor invovled bone marrow	IFNGR1
BMET6.Tumor	0.91623	Tumor	Metastatic tumor	IFNGR1
BMET7.Tumor	0.448468	Tumor	Metastatic tumor	IFNGR1
BMET7.Distal	0.670732	Distal	Pre-metastatic niche bone marrow	IFNGR1
BMET8.Involved	0.565789	Involved	Tumor invovled bone marrow	IFNGR1
BMET8.Tumor	0.312849	Tumor	Metastatic tumor	IFNGR1
BMET8.Distal	0.636804	Distal	Pre-metastatic niche bone marrow	IFNGR1
BMM2.Benign	0.262295	Benign	Benign bone marrow	IFNGR1
BMM3.Benign	0.376923	Benign	Benign bone marrow	IFNGR1
BMM4.Benign	0.40264	Benign	Benign bone marrow	IFNGR1
BMM5.Benign	0.247619	Benign	Benign bone marrow	IFNGR1
BMM6.Benign	0.350394	Benign	Benign bone marrow	IFNGR1
BMM8.Benign	0.301724	Benign	Benign bone marrow	IFNGR1
BMM9.Benign	0.321918	Benign	Benign bone marrow	IFNGR1
BMET1.Tumor	0.430693	Tumor	Metastatic tumor	IL10RA
BMET1.Involved	0.668478	Involved	Tumor invovled bone marrow	IL10RA
BMET1.Distal	0.539823	Distal	Pre-metastatic niche bone marrow	IL10RA
BMET10.Involved	0.140832	Involved	Tumor invovled bone marrow	IL10RA
BMET10.Tumor	0.238095	Tumor	Metastatic tumor	IL10RA
BMET11.Tumor	0.47156	Tumor	Metastatic tumor	IL10RA
BMET11.Involved	0.290094	Involved	Tumor invovled bone marrow	IL10RA
BMET11.Distal	0.261286	Distal	Pre-metastatic niche bone marrow	IL10RA
BMET2.Tumor	0.179735	Tumor	Metastatic tumor	IL10RA
BMET2.Involved	0.297659	Involved	Tumor invovled bone marrow	IL10RA
BMET2.Distal	0.33241	Distal	Pre-metastatic niche bone marrow	IL10RA
BMET3.Tumor	0.310345	Tumor	Metastatic tumor	IL10RA
BMET3.Involved	0.290861	Involved	Tumor invovled bone marrow	IL10RA
BMET3.Distal	0.24375	Distal	Pre-metastatic niche bone marrow	IL10RA
BMET5.Tumor	0.206081	Tumor	Metastatic tumor	IL10RA
BMET5.Distal	0.346369	Distal	Pre-metastatic niche bone marrow	IL10RA
BMET5.Involved	0.270567	Involved	Tumor invovled bone marrow	IL10RA
BMET6.Distal	0.268041	Distal	Pre-metastatic niche bone marrow	IL10RA
BMET6.Involved	0.19883	Involved	Tumor invovled bone marrow	IL10RA
BMET6.Tumor	0.275742	Tumor	Metastatic tumor	IL10RA
BMET7.Tumor	0.164345	Tumor	Metastatic tumor	IL10RA
BMET7.Distal	0.32439	Distal	Pre-metastatic niche bone marrow	IL10RA
BMET8.Involved	0.276316	Involved	Tumor invovled bone marrow	IL10RA
BMET8.Tumor	0.316574	Tumor	Metastatic tumor	IL10RA
BMET8.Distal	0.271186	Distal	Pre-metastatic niche bone marrow	IL10RA
BMM2.Benign	0.0983607	Benign	Benign bone marrow	IL10RA
BMM3.Benign	0.161539	Benign	Benign bone marrow	IL10RA
BMM4.Benign	0.194719	Benign	Benign bone marrow	IL10RA
BMM5.Benign	0.2	Benign	Benign bone marrow	IL10RA
BMM6.Benign	0.173228	Benign	Benign bone marrow	IL10RA
BMM8.Benign	0.163793	Benign	Benign bone marrow	IL10RA
BMM9.Benign	0.178082	Benign	Benign bone marrow	IL10RA
BMET1.Tumor	0.361386	Tumor	Metastatic tumor	IL10
BMET1.Involved	0.163044	Involved	Tumor invovled bone marrow	IL10
BMET1.Distal	0.0265487	Distal	Pre-metastatic niche bone marrow	IL10
BMET10.Involved	0.0695016	Involved	Tumor invovled bone marrow	IL10
BMET10.Tumor	1.25397	Tumor	Metastatic tumor	IL10
BMET11.Tumor	0.299951	Tumor	Metastatic tumor	IL10
BMET11.Involved	0.0235849	Involved	Tumor invovled bone marrow	IL10
BMET11.Distal	0.0177839	Distal	Pre-metastatic niche bone marrow	IL10
BMET2.Tumor	0.0446321	Tumor	Metastatic tumor	IL10
BMET2.Involved	0.00668896	Involved	Tumor invovled bone marrow	IL10
BMET2.Distal	0.0138504	Distal	Pre-metastatic niche bone marrow	IL10
BMET3.Tumor	0.25	Tumor	Metastatic tumor	IL10
BMET3.Involved	0.00733823	Involved	Tumor invovled bone marrow	IL10
BMET3.Distal	0.00625	Distal	Pre-metastatic niche bone marrow	IL10
BMET5.Tumor	0.407095	Tumor	Metastatic tumor	IL10
BMET5.Distal	0.0167598	Distal	Pre-metastatic niche bone marrow	IL10
BMET5.Involved	0.0255941	Involved	Tumor invovled bone marrow	IL10
BMET6.Distal	0.00859107	Distal	Pre-metastatic niche bone marrow	IL10
BMET6.Involved	0.0116959	Involved	Tumor invovled bone marrow	IL10
BMET6.Tumor	0.994764	Tumor	Metastatic tumor	IL10
BMET7.Tumor	0.0612813	Tumor	Metastatic tumor	IL10
BMET7.Distal	0.00487805	Distal	Pre-metastatic niche bone marrow	IL10
BMET8.Involved	0.00877193	Involved	Tumor invovled bone marrow	IL10
BMET8.Tumor	0.0707635	Tumor	Metastatic tumor	IL10
BMET8.Distal	0.0121065	Distal	Pre-metastatic niche bone marrow	IL10
BMM2.Benign	0	Benign	Benign bone marrow	IL10
BMM3.Benign	0	Benign	Benign bone marrow	IL10
BMM4.Benign	0.0132013	Benign	Benign bone marrow	IL10
BMM5.Benign	0.00476191	Benign	Benign bone marrow	IL10
BMM6.Benign	0.00393701	Benign	Benign bone marrow	IL10
BMM8.Benign	0.00287356	Benign	Benign bone marrow	IL10
BMM9.Benign	0.00684931	Benign	Benign bone marrow	IL10
BMET1.Tumor	0.386139	Tumor	Metastatic tumor	SOCS3
BMET1.Involved	0.842391	Involved	Tumor invovled bone marrow	SOCS3
BMET1.Distal	0.433628	Distal	Pre-metastatic niche bone marrow	SOCS3
BMET10.Involved	0.155464	Involved	Tumor invovled bone marrow	SOCS3
BMET10.Tumor	1.01587	Tumor	Metastatic tumor	SOCS3
BMET11.Tumor	0.457948	Tumor	Metastatic tumor	SOCS3
BMET11.Involved	0.00235849	Involved	Tumor invovled bone marrow	SOCS3
BMET11.Distal	0.00820793	Distal	Pre-metastatic niche bone marrow	SOCS3
BMET2.Tumor	0.209891	Tumor	Metastatic tumor	SOCS3
BMET2.Involved	0.00222965	Involved	Tumor invovled bone marrow	SOCS3
BMET2.Distal	0.0138504	Distal	Pre-metastatic niche bone marrow	SOCS3
BMET3.Tumor	0.770115	Tumor	Metastatic tumor	SOCS3
BMET3.Involved	0.0366911	Involved	Tumor invovled bone marrow	SOCS3
BMET3.Distal	0.0229167	Distal	Pre-metastatic niche bone marrow	SOCS3
BMET5.Tumor	0.543919	Tumor	Metastatic tumor	SOCS3
BMET5.Distal	0.0335196	Distal	Pre-metastatic niche bone marrow	SOCS3
BMET5.Involved	0.0274223	Involved	Tumor invovled bone marrow	SOCS3
BMET6.Distal	0.0189003	Distal	Pre-metastatic niche bone marrow	SOCS3
BMET6.Involved	0.0175439	Involved	Tumor invovled bone marrow	SOCS3
BMET6.Tumor	0.687609	Tumor	Metastatic tumor	SOCS3
BMET7.Tumor	0.103064	Tumor	Metastatic tumor	SOCS3
BMET7.Distal	0.00731707	Distal	Pre-metastatic niche bone marrow	SOCS3
BMET8.Involved	0.0197368	Involved	Tumor invovled bone marrow	SOCS3
BMET8.Tumor	0.346369	Tumor	Metastatic tumor	SOCS3
BMET8.Distal	0.0363196	Distal	Pre-metastatic niche bone marrow	SOCS3
BMM2.Benign	0.0327869	Benign	Benign bone marrow	SOCS3
BMM3.Benign	0.0307692	Benign	Benign bone marrow	SOCS3
BMM4.Benign	0.00660066	Benign	Benign bone marrow	SOCS3
BMM5.Benign	0.0166667	Benign	Benign bone marrow	SOCS3
BMM6.Benign	0	Benign	Benign bone marrow	SOCS3
BMM8.Benign	0.00574713	Benign	Benign bone marrow	SOCS3
BMM9.Benign	0.0205479	Benign	Benign bone marrow	SOCS3
